# Supplementary material for: Comparative Genomics Analysis of Vibrio anguillarum Isolated from Lumpfish (Cyclopterus lumpus) in Newfoundland Reveal Novel Chromosomal Organizations
Source: Microorganisms. 2020 Oct 27;8(11):1666. doi: 10.3390/microorganisms8111666 (PMC7716436; doi:10.3390/microorganisms8111666)
Supplement: Supplementary file 1 [file microorganisms-08-01666-s001.zip]

Archive with 15 entries (12 files):
- Supplementary/
- Supplementary/Supplementary figures.docx
- __MACOSX/
- __MACOSX/Supplementary/
- __MACOSX/Supplementary/._Supplementary figures.docx
- Supplementary/Supplementary file 1_J360_Chr-1.xlsx
- __MACOSX/Supplementary/._Supplementary file 1_J360_Chr-1.xlsx
- Supplementary/Supplementary file 2_J360_Chr-2.xlsx
- __MACOSX/Supplementary/._Supplementary file 2_J360_Chr-2.xlsx
- Supplementary/Supplementary file 3_VIB43_Chr-1.xls
- __MACOSX/Supplementary/._Supplementary file 3_VIB43_Chr-1.xls
- Supplementary/Supplementary file 4_VIB43_Chr-2.xls
- __MACOSX/Supplementary/._Supplementary file 4_VIB43_Chr-2.xls
- Supplementary/Supplementary Tables. docx.docx
- __MACOSX/Supplementary/._Supplementary Tables. docx.docx
