# Supplementary material for: Comparative Genomics Analysis of Vibrio anguillarum Isolated from Lumpfish (Cyclopterus lumpus) in Newfoundland Reveal Novel Chromosomal Organizations
Source: Microorganisms. 2020 Oct 27;8(11):1666. doi: 10.3390/microorganisms8111666 (PMC7716436; doi:10.3390/microorganisms8111666)
Supplement: Supplementary file 1 [file microorganisms-08-01666-s001.zip › Supplementary/Supplementary file 1_J360_Chr-1.xlsx]

## Sheet: Common genes
Locus	Island start	Island end	Length	Method	Gene name	Gene ID	Gene start	Gene end	Strand	Product	GI number
DYL7200005	183963	191823	7860	Path/Pick/SIGI	0	ccoN	1	3320860	-1	cytochrome-c oxidase, cbb3-type subunit I	1
DYL7202745	618749	625026	6277	Pick/SIGI	AZS24079.1	topB	617535	619523	-1	DNA topoisomerase III	2
DYL7202750	618749	625026	6277	Pick/SIGI	AZS24080.1	0	619520	619987	-1	hypothetical protein	2
DYL7202755	618749	625026	6277	Pick/SIGI	0	0	619984	621866	-1	site-specific integrase	2
DYL7202760	618749	625026	6277	Pick/SIGI	AZS24081.1	0	621863	622219	-1	hypothetical protein	2
DYL7202765	618749	625026	6277	Pick/SIGI	AZS24082.1	0	622369	623625	-1	hypothetical protein	2
DYL7202770	618749	625026	6277	Pick/SIGI	AZS24083.1	0	623630	624943	-1	site-specific integrase	2
DYL7206965	1486810	1503749	16939	Path/Pick	AZS24830.1	0	1493013	1495202	1	TonB-dependent receptor	7
DYL7206970	1486810	1503749	16939	Path/Pick	AZS24831.1	0	1495482	1497092	1	ABC transporter ATP-binding protein	7
DYL7206975	1486810	1503749	16939	Path/Pick	AZS24832.1	0	1497089	1498714	1	ABC transporter ATP-binding protein	7
DYL7207210	1543354	1549302	5948	Path/Pick	AZS24869.1	0	1546616	1547554	-1	hypothetical protein	6
DYL7207215	1543354	1549302	5948	Path/Pick	AZS24870.1	0	1547589	1548659	-1	hypothetical protein	6
DYL7207280	1546616	1564479	17863	Path/SIGI	0	0	1560107	1560418	1	transposase	6
DYL7207285	1546616	1564479	17863	Path/SIGI	AZS24878.1	0	1560378	1561043	-1	hypothetical protein	6
DYL7207290	1546616	1564479	17863	Path/SIGI	AZS24879.1	0	1561081	1561938	-1	AAA family ATPase	6
DYL7207295	1546616	1564479	17863	Path/SIGI	AZS26458.1	0	1561931	1563835	-1	transposase	6
DYL7207300	1546616	1564479	17863	Path/SIGI	AZS24880.1	0	1563841	1564479	-1	heteromeric transposase endonuclease subunit TnsA	6
DYL7207725	1644921	1653616	8695	Path/SIGI	AZS24953.1	0	1645571	1646101	1	hypothetical protein	7
DYL7207730	1644921	1653616	8695	Path/SIGI	AZS26460.1	0	1646101	1647462	1	site-specific integrase	7
DYL7207735	1644921	1653616	8695	Path/SIGI	AZS24954.1	0	1647859	1648341	-1	DUF4231 domain-containing protein	7
DYL7207740	1644921	1653616	8695	Path/SIGI	AZS24955.1	0	1648428	1649603	-1	nucleoside phosphorylase	7
DYL7207745	1644921	1653616	8695	Path/SIGI	AZS24956.1	0	1649600	1650049	-1	response regulator	7
DYL7207750	1644921	1653616	8695	Path/SIGI	AZS26461.1	0	1650046	1650531	-1	hypothetical protein	7
DYL7207755	1644921	1653616	8695	Path/SIGI	AZS24957.1	0	1652993	1653616	-1	hypothetical protein	7
DYL7208135	1717049	1721637	4588	Path/Pick	AZS26464.1	0	1719534	1720574	-1	Appr-1-p processing protein	8
DYL7208140	1717049	1721637	4588	Path/Pick	AZS25019.1	0	1720588	1721229	-1	DUF4433 domain-containing protein	8
DYL7208145	1717049	1721637	4588	Path/Pick	AZS25020.1	0	1721233	1721490	-1	XRE family transcriptional regulator	8
DYL7210440	2173115	2181812	8697	Path/SIGI	AZS25384.1	0	2173115	2173834	1	hypothetical protein	10
DYL7210445	2173115	2181812	8697	Path/SIGI	0	0	2173863	2173994	1	DUF3265 domain-containing protein	10
DYL7210450	2173115	2181812	8697	Path/SIGI	AZS25385.1	0	2175154	2175840	1	toll/interleukin-1 receptor domain-containing protein	10
DYL7210455	2173115	2181812	8697	Path/SIGI	AZS25386.1	0	2175809	2175988	-1	hypothetical protein	10
DYL7210460	2173115	2181812	8697	Path/SIGI	AZS25387.1	0	2176012	2177274	1	ATP-binding protein	10
DYL7210465	2173115	2181812	8697	Path/SIGI	AZS25388.1	0	2177267	2178109	1	DUF4435 domain-containing protein	10
DYL7210470	2173115	2181812	8697	Path/SIGI	0	0	2178106	2178216	1	DUF3265 domain-containing protein	10
DYL7211540	2414086	2439962	25876	Path/Pick	AZS25583.1	0	2424410	2425576	1	DNA cytosine methyltransferase	11
DYL7211545	2414086	2439962	25876	Path/Pick	AZS25584.1	0	2425664	2428723	1	sensor histidine kinase	11
DYL7211550	2414086	2439962	25876	Path/Pick	AZS25585.1	0	2428716	2430572	1	hypothetical protein	11
DYL7211555	2414086	2439962	25876	Path/Pick	0	0	2430719	2430820	-1	integrase	11
DYL7211790	2466137	2494297	28160	Path/Pick	AZS25624.1	0	2472359	2474089	1	helicase	11
DYL7211795	2466137	2494297	28160	Path/Pick	AZS25625.1	0	2474098	2476068	1	ATP-dependent helicase	11
DYL7211800	2466137	2494297	28160	Path/Pick	0	0	2476182	2476448	-1	hypothetical protein	11
DYL7213055	2755505	2774833	19328	Path/Pick	AZS25855.1	0	2755911	2756363	1	YcgN family cysteine cluster protein	13
DYL7213060	2755505	2774833	19328	Path/Pick/SIGI	AZS25856.1	0	2756420	2758015	1	site-specific integrase	13
DYL7213065	2755505	2774833	19328	Path/Pick/SIGI	AZS25857.1	0	2758012	2759868	1	hypothetical protein	13
DYL7213070	2755505	2774833	19328	Path/Pick/SIGI	0	0	2759879	2761872	1	hypothetical protein	13
DYL7213075	2755505	2774833	19328	Path/Pick/SIGI	AZS25858.1	0	2761869	2762327	1	hypothetical protein	13
DYL7213080	2755505	2774833	19328	Path/SIGI	0	0	2762545	2763562	1	IS110 family transposase	13
DYL7213085	2755505	2774833	19328	Path/SIGI	AZS25859.1	0	2763932	2765215	-1	hypothetical protein	13
DYL7213090	2755505	2774833	19328	Path/SIGI	AZS25860.1	0	2765352	2765690	-1	hypothetical protein	13
DYL7213095	2755505	2774833	19328	Path/SIGI	AZS25861.1	0	2765879	2766199	1	IS66 family insertion sequence hypothetical protein	13
DYL7213100	2755505	2774833	19328	Path/SIGI	AZS25862.1	0	2766196	2766549	1	IS66 family insertion sequence hypothetical protein	13
DYL7215220	3195089	3224543	29454	Pick/SIGI	AZS26257.1	0	3214748	3214969	1	hypothetical protein	15
DYL7215225	3195089	3224543	29454	Pick/SIGI	AZS26258.1	0	3214982	3215278	1	hypothetical protein	15
DYL7215230	3195089	3224543	29454	Pick/SIGI	AZS26259.1	0	3215292	3215585	1	hypothetical protein	15
DYL7215235	3195089	3224543	29454	Pick/SIGI	AZS26260.1	0	3215670	3216014	1	hypothetical protein	15
DYL7215240	3195089	3224543	29454	Pick/SIGI	AZS26261.1	0	3216194	3216700	1	hypothetical protein	15
DYL7215245	3195089	3224543	29454	Pick/SIGI	AZS26262.1	0	3216956	3217297	1	hypothetical protein	15
DYL7215250	3195089	3224543	29454	Pick/SIGI	AZS26263.1	0	3217311	3217583	1	hypothetical protein	15
DYL7215255	3195089	3224543	29454	Pick/SIGI	AZS26264.1	0	3217699	3218424	1	hypothetical protein	15
DYL7215260	3195089	3224543	29454	Pick/SIGI	AZS26265.1	0	3218535	3219029	1	hypothetical protein	15
DYL7215680	3271771	3289904	18133	Path/Pick	AZS26510.1	0	3286212	3288551	-1	hypothetical protein	15
DYL7215685	3271771	3289904	18133	Path/Pick	AZS26345.1	0	3288690	3289202	1	site-specific integrase	15
DYL7215690	3271771	3289904	18133	Path/Pick	AZS26346.1	0	3289254	3289436	1	hypothetical protein	15
DYL7215695	3271771	3289904	18133	Path/Pick	AZS26347.1	0	3289521	3289904	1	hypothetical protein	15
DYL7215760	3288495	3320861	32366	Pick/SIGI	AZS26360.1	0	3299425	3299637	-1	hypothetical protein	15
DYL7215765	3288495	3320861	32366	Pick/SIGI	AZS26361.1	0	3299758	3299961	1	hypothetical protein	15
DYL7215770	3288495	3320861	32366	Pick/SIGI	AZS26362.1	0	3299971	3300342	1	hypothetical protein	15
DYL7215775	3288495	3320861	32366	Pick/SIGI	AZS26363.1	0	3300352	3300600	1	hypothetical protein	15
DYL7215780	3288495	3320861	32366	Pick/SIGI	AZS26364.1	0	3300615	3300911	1	hypothetical protein	15
DYL7215785	3288495	3320861	32366	Pick/SIGI	AZS26365.1	0	3301229	3301435	1	hypothetical protein	15
DYL7215790	3288495	3320861	32366	Pick/SIGI	AZS26366.1	0	3301445	3301720	1	hypothetical protein	15
DYL7215795	3288495	3320861	32366	Pick/SIGI	AZS26367.1	0	3301733	3302050	1	hypothetical protein	15
DYL7215800	3288495	3320861	32366	Pick/SIGI	AZS26368.1	0	3302061	3302330	1	hypothetical protein	15
DYL7215805	3288495	3320861	32366	Pick/SIGI	AZS26369.1	0	3302628	3302870	1	hypothetical protein	15
DYL7215810	3288495	3320861	32366	Pick/SIGI	AZS26370.1	0	3303004	3303285	1	hypothetical protein	15
DYL7215815	3288495	3320861	32366	Pick/SIGI	0	0	3303295	3303510	1	site-specific integrase	15
DYL7215820	3288495	3320861	32366	Pick/SIGI	0	0	3303789	3304337	1	hypothetical protein	15
DYL7215825	3288495	3320861	32366	Pick/SIGI	AZS26371.1	0	3304429	3304608	1	hypothetical protein	15
DYL7215830	3288495	3320861	32366	Pick/SIGI	AZS26372.1	0	3304577	3304993	1	hypothetical protein	15
DYL7215835	3288495	3320861	32366	Pick/SIGI	AZS26373.1	0	3305090	3305293	-1	hypothetical protein	15
DYL7215840	3288495	3320861	32366	Pick/SIGI	AZS26374.1	0	3306065	3306667	-1	hypothetical protein	15
DYL7215845	3288495	3320861	32366	Pick/SIGI	AZS26375.1	0	3306752	3306961	-1	hypothetical protein	15
DYL7215850	3288495	3320861	32366	Pick/SIGI	AZS26376.1	0	3307225	3307497	1	hypothetical protein	15
DYL7215855	3288495	3320861	32366	Pick/SIGI	AZS26377.1	0	3307842	3308270	-1	hypothetical protein	15
DYL7215860	3288495	3320861	32366	Pick/SIGI	AZS26378.1	0	3308284	3308502	-1	hypothetical protein	15
DYL7215865	3288495	3320861	32366	Pick/SIGI	AZS26379.1	0	3308727	3309137	-1	hypothetical protein	15
DYL7215870	3288495	3320861	32366	Pick/SIGI	AZS26380.1	0	3309142	3309432	-1	hypothetical protein	15
DYL7215875	3288495	3320861	32366	Pick/SIGI	AZS26381.1	0	3309438	3309839	-1	HNH endonuclease	15
DYL7215880	3288495	3320861	32366	Pick/SIGI	AZS26382.1	0	3309855	3310292	-1	hypothetical protein	15
DYL7215885	3288495	3320861	32366	Pick/SIGI	AZS26383.1	0	3310511	3310789	1	hypothetical protein	15
DYL7215890	3288495	3320861	32366	Pick/SIGI	AZS26384.1	0	3310816	3311316	1	hypothetical protein	15
DYL7215895	3288495	3320861	32366	Pick/SIGI	AZS26385.1	0	3311377	3311793	1	hypothetical protein	15
DYL7215900	3288495	3320861	32366	Pick/SIGI	AZS26386.1	0	3312038	3312361	1	zinc ribbon domain-containing protein	15
DYL7215905	3288495	3320861	32366	Pick/SIGI	AZS26387.1	0	3312441	3312662	1	hypothetical protein	15
DYL7215910	3288495	3320861	32366	Pick/SIGI	AZS26388.1	0	3312879	3313175	1	hypothetical protein	15

## Sheet: Unic IslandPath-DIMOB
Locus	Island start	Island end	Length	Gene name	Gene ID	Gene start	Gene end	Strand	Product	GI Number
DYL7200820	183963	191823	7860	AZS23736.1		183963	185006	-1	IS630-like element ISVa15 family transposase	1
DYL7200825	183963	191823	7860			185317	185624	1	IS4 family transposase	1
DYL7200830	183963	191823	7860			185732	185983	1	IS3 family transposase	1
DYL7200835	183963	191823	7860	AZS23737.1		186070	187619	1	IS3 family transposase	1
DYL7200840	183963	191823	7860			187671	187943	1	IS3 family transposase	1
DYL7200845	183963	191823	7860	AZS23738.1		188040	189044	-1	helix-turn-helix domain-containing protein	1
DYL7200850	183963	191823	7860	AZS23739.1		189249	189731	-1	hypothetical protein	1
DYL7200855	183963	191823	7860	AZS23740.1		189715	190503	-1	transcriptional regulator	1
DYL7200860	183963	191823	7860	AZS23741.1		190632	191159	-1	hypothetical protein	1
DYL7200865	183963	191823	7860	AZS23742.1		191113	191823	-1	amidase	1
DYL7203355	738328	764131	25803	AZS24192.1		738328	740517	1	site-specific integrase	3
DYL7203360	738328	764131	25803	AZS24193.1		740517	741020	1	bacterioferritin comigratory protein	3
DYL7203365	738328	764131	25803	AZS24194.1		741189	741653	1	thioredoxin-dependent thiol peroxidase	3
DYL7203370	738328	764131	25803	AZS24195.1		741692	742345	1	resolvase	3
DYL7203375	738328	764131	25803	AZS24196.1		742488	742886	1	hypothetical protein	3
DYL7203380	738328	764131	25803	AZS24197.1		743450	743959	1	hypothetical protein	3
DYL7203385	738328	764131	25803	AZS26427.1		743971	745953	1	hypothetical protein	3
DYL7203390	738328	764131	25803	AZS26428.1		746128	746340	1	hypothetical protein	3
DYL7203395	738328	764131	25803	AZS24198.1		746349	747011	1	hypothetical protein	3
DYL7203400	738328	764131	25803	AZS24199.1		747063	747383	1	IS66 family insertion sequence hypothetical protein	3
DYL7203405	738328	764131	25803	AZS24200.1		747380	747733	1	IS66 family insertion sequence hypothetical protein	3
DYL7203410	738328	764131	25803	AZS24201.1		747793	749325	1	IS66-like element ISVa11 family transposase	3
DYL7203415	738328	764131	25803	AZS24202.1		749294	750127	1	hypothetical protein	3
DYL7203420	738328	764131	25803	AZS24203.1		750374	750694	1	IS66 family insertion sequence hypothetical protein	3
DYL7203425	738328	764131	25803	AZS24204.1		750691	751044	1	IS66 family insertion sequence hypothetical protein	3
DYL7203430	738328	764131	25803	AZS24205.1		751104	752636	1	IS66-like element ISVa11 family transposase	3
DYL7203435	738328	764131	25803	AZS24206.1		752760	756278	-1	DNA helicase	3
DYL7203440	738328	764131	25803	AZS24207.1		756801	758222	-1	type II toxin-antitoxin system HipA family toxin	3
DYL7203445	738328	764131	25803	AZS24208.1		758200	758535	-1	transcriptional regulator	3
DYL7203450	738328	764131	25803	AZS24209.1		758767	759141	1	DUF2384 domain-containing protein	3
DYL7203455	738328	764131	25803	AZS24210.1		759367	759792	-1	DUF2384 domain-containing protein	3
DYL7203460	738328	764131	25803	AZS24211.1		760441	760896	-1	hypothetical protein	3
DYL7203465	738328	764131	25803	AZS24212.1		760884	762074	-1	hypothetical protein	3
DYL7203470	738328	764131	25803	AZS24213.1		762111	763660	-1	IS3 family transposase	3
DYL7203475	738328	764131	25803	AZS24214.1		763997	764131	1	bacterioferritin comigratory protein	3
DYL7206930	1486810	1503749	16939	AZS24824.1		1486493	1486813	1	IS66 family insertion sequence hypothetical protein	6
DYL7206935	1486810	1503749	16939	AZS24825.1		1486810	1487163	1	IS66 family insertion sequence hypothetical protein	6
DYL7206940	1486810	1503749	16939	AZS24826.1		1487223	1488755	1	IS66-like element ISVa9 family transposase	6
DYL7206945	1486810	1503749	16939			1488781	1489575	1	ABC transporter permease	6
DYL7206950	1486810	1503749	16939	AZS24827.1		1489572	1490525	1	iron ABC transporter permease	6
DYL7206955	1486810	1503749	16939	AZS24828.1		1490582	1491595	1	siderophore ABC transporter substrate-binding protein	6
DYL7206960	1486810	1503749	16939	AZS24829.1		1491704	1492873	1	ISL3-like element ISVa10 family transposase	6
DYL7206980	1486810	1503749	16939			1499161	1500114	-1	nucleotidyl transferase AbiEii/AbiGii toxin family protein	6
DYL7206985	1486810	1503749	16939	AZS24833.1		1500116	1500520	-1	S-adenosylhomocysteine hydrolase	6
DYL7206990	1486810	1503749	16939	AZS24834.1		1500708	1501301	-1	integrase	6
DYL7206995	1486810	1503749	16939			1501538	1501822	-1	hypothetical protein	6
DYL7207000	1486810	1503749	16939	AZS24835.1		1501800	1502012	-1	hypothetical protein	6
DYL7207005	1486810	1503749	16939			1502033	1502468	-1	regulatory protein RecX	6
DYL7207010	1486810	1503749	16939	AZS24836.1		1502985	1503749	-1	transporter substrate-binding domain-containing protein	6
DYL7207220	1546616	1564479	17863	AZS24871.1		1549326	1549751	-1	hypothetical protein	6
DYL7207225	1546616	1564479	17863			1549735	1550025	-1	hypothetical protein	6
DYL7207230	1546616	1564479	17863	AZS24872.1		1550052	1551202	-1	IS3 family transposase	6
DYL7207235	1546616	1564479	17863			1551266	1552021	-1	transposase	6
DYL7207240	1546616	1564479	17863			1552008	1552223	-1	heteromeric transposase endonuclease subunit TnsA	6
DYL7207245	1546616	1564479	17863	AZS24873.1		1552282	1553432	1	IS3 family transposase	6
DYL7207250	1546616	1564479	17863			1553463	1554815	-1	integrase	6
DYL7207255	1546616	1564479	17863			1554809	1555756	-1	hypothetical protein	6
DYL7207260	1546616	1564479	17863	AZS24874.1		1555886	1557055	-1	ISL3-like element ISVa10 family transposase	6
DYL7207265	1546616	1564479	17863	AZS24875.1		1557824	1558144	1	IS66 family insertion sequence hypothetical protein	6
DYL7207270	1546616	1564479	17863	AZS24876.1		1558141	1558494	1	IS66 family insertion sequence hypothetical protein	6
DYL7207275	1546616	1564479	17863	AZS24877.1		1558554	1560086	1	IS66-like element ISVa11 family transposase	6
DYL7207760	1645571	1656303	10732			1653868	1654506	1	ATP-binding protein	7
DYL7207765	1645571	1656303	10732	AZS24958.1		1654512	1655471	-1	DUF2860 domain-containing protein	7
DYL7207770	1645571	1656303	10732	AZS24959.1		1655704	1656303	-1	thiol:disulfide interchange protein DsbA/DsbL	7
DYL7208150	1719534	1739349	19815	AZS25021.1	radC	1721707	1722180	1	DNA repair protein RadC	8
DYL7208155	1719534	1739349	19815	AZS25022.1		1722171	1722614	1	DUF2787 domain-containing protein	8
DYL7208160	1719534	1739349	19815	AZS25023.1		1722665	1723108	1	DUF2787 domain-containing protein	8
DYL7208165	1719534	1739349	19815	AZS25024.1		1723112	1723288	1	hypothetical protein	8
DYL7208170	1719534	1739349	19815	AZS25025.1		1723427	1724194	1	WYL domain-containing protein	8
DYL7208175	1719534	1739349	19815	AZS25026.1		1724191	1724559	1	hypothetical protein	8
DYL7208180	1719534	1739349	19815	AZS25027.1		1724607	1724834	1	hypothetical protein	8
DYL7208185	1719534	1739349	19815			1724793	1724884	-1	HNH endonuclease	8
DYL7208190	1719534	1739349	19815	AZS25028.1		1725090	1726607	1	hypothetical protein	8
DYL7208195	1719534	1739349	19815	AZS25029.1		1726642	1728384	-1	DUF2813 domain-containing protein	8
DYL7208200	1719534	1739349	19815	AZS25030.1		1728674	1728994	1	IS66 family insertion sequence hypothetical protein	8
DYL7208205	1719534	1739349	19815	AZS25031.1		1728991	1729344	1	IS66 family insertion sequence hypothetical protein	8
DYL7208210	1719534	1739349	19815	AZS25032.1		1729404	1730936	1	IS66-like element ISVa11 family transposase	8
DYL7208215	1719534	1739349	19815	AZS25033.1		1731004	1731450	-1	reverse transcriptase-like protein	8
DYL7208220	1719534	1739349	19815	AZS25034.1		1731518	1731718	-1	AlpA family transcriptional regulator	8
DYL7208225	1719534	1739349	19815	AZS25035.1		1731783	1732379	-1	inovirus Gp2 family protein	8
DYL7208230	1719534	1739349	19815	AZS25036.1		1732433	1733107	-1	inovirus Gp2 family protein	8
DYL7208235	1719534	1739349	19815	AZS25037.1		1733172	1733807	-1	inovirus Gp2 family protein	8
DYL7208240	1719534	1739349	19815	AZS25038.1		1734273	1735172	1	hypothetical protein	8
DYL7208245	1719534	1739349	19815			1735246	1735521	-1	integrase	8
DYL7208250	1719534	1739349	19815	AZS25039.1		1735556	1737088	-1	IS66-like element ISVa11 family transposase	8
DYL7208255	1719534	1739349	19815	AZS25040.1		1737148	1737501	-1	IS66 family insertion sequence hypothetical protein	8
DYL7208260	1719534	1739349	19815	AZS25041.1		1737498	1737818	-1	IS66 family insertion sequence hypothetical protein	8
DYL7208265	1719534	1739349	19815			1737900	1738889	-1	DUF4102 domain-containing protein	8
DYL7208270	1719534	1739349	19815	AZS25042.1		1739158	1739349	-1	hypothetical protein	8
DYL7208365	1759995	1779684	19689	AZS26466.1	rsmD	1759399	1759998	1	16S rRNA (guanine(966)-N(2))-methyltransferase RsmD	8
DYL7208370	1759995	1779684	19689	AZS25059.1		1759995	1760261	1	DUF1145 domain-containing protein	8
DYL7208375	1759995	1779684	19689			1760337	1760681	-1	hypothetical protein	8
DYL7208380	1759995	1779684	19689	AZS25060.1		1760833	1761555	1	hypothetical protein	8
DYL7208385	1759995	1779684	19689	AZS25061.1		1761576	1762619	1	IS630-like element ISVa15 family transposase	8
DYL7208390	1759995	1779684	19689	AZS25062.1		1762628	1763368	1	site-specific integrase	8
DYL7208395	1759995	1779684	19689	AZS25063.1		1763365	1764720	1	hypothetical protein	8
DYL7208400	1759995	1779684	19689	AZS25064.1		1764745	1765053	1	IS66 family insertion sequence hypothetical protein	8
DYL7208405	1759995	1779684	19689	AZS25065.1		1765047	1765166	1	hypothetical protein	8
DYL7208410	1759995	1779684	19689	AZS25066.1		1765243	1765563	1	IS66 family insertion sequence hypothetical protein	8
DYL7208415	1759995	1779684	19689	AZS25067.1		1765560	1765913	1	IS66 family insertion sequence hypothetical protein	8
DYL7208420	1759995	1779684	19689	AZS25068.1		1765973	1767505	1	IS66-like element ISVa11 family transposase	8
DYL7208425	1759995	1779684	19689	AZS25069.1		1767518	1767778	1	transposase	8
DYL7208430	1759995	1779684	19689	AZS25070.1		1767865	1769346	1	IS66 family transposase	8
DYL7208435	1759995	1779684	19689	AZS25071.1		1769398	1769718	1	IS66 family insertion sequence hypothetical protein	8
DYL7208440	1759995	1779684	19689	AZS25072.1		1769715	1770068	1	IS66 family insertion sequence hypothetical protein	8
DYL7208445	1759995	1779684	19689	AZS25073.1		1770128	1771660	1	IS66-like element ISVa9 family transposase	8
DYL7208450	1759995	1779684	19689			1771688	1772398	-1	IS630-like element ISVa15 family transposase	8
DYL7208455	1759995	1779684	19689	AZS26467.1		1772517	1772801	-1	hypothetical protein	8
DYL7208460	1759995	1779684	19689	AZS25074.1		1772869	1773291	-1	hypothetical protein	8
DYL7208465	1759995	1779684	19689	AZS25075.1		1773970	1774890	1	WYL domain-containing protein	8
DYL7208470	1759995	1779684	19689	AZS25076.1		1774949	1775716	1	DUF1883 domain-containing protein	8
DYL7208475	1759995	1779684	19689	AZS25077.1	btuB	1776280	1778115	1	TonB-dependent vitamin B12 receptor	8
DYL7208480	1759995	1779684	19689	AZS25078.1		1778119	1778850	1	ATPase	8
DYL7208485	1759995	1779684	19689	AZS25079.1		1778872	1779684	1	glutamate racemase	8
DYL7208490	1759995	1779684	19689	AZS25080.1		1779647	1780102	-1	RNA-binding protein	8
DYL7208900	1864604	1883931	19327	AZS25141.1		1864604	1865716	-1	type I pantothenate kinase	9
DYL7208925	1864604	1883931	19327	AZS25142.1	tuf	1866227	1867411	1	elongation factor Tu	9
DYL7208930	1864604	1883931	19327	AZS25143.1	secE	1867665	1868045	1	preprotein translocase subunit SecE	9
DYL7208935	1864604	1883931	19327	AZS25144.1	nusG	1868058	1868606	1	transcription termination/antitermination protein NusG	9
DYL7208940	1864604	1883931	19327	AZS25145.1	rplK	1868740	1869168	1	50S ribosomal protein L11	9
DYL7208945	1864604	1883931	19327	AZS25146.1		1869173	1869874	1	50S ribosomal protein L1	9
DYL7208950	1864604	1883931	19327	AZS25147.1		1870163	1870651	1	50S ribosomal protein L10	9
DYL7208955	1864604	1883931	19327	AZS25148.1		1870712	1871077	1	50S ribosomal protein L7/L12	9
DYL7208960	1864604	1883931	19327	AZS25149.1	rpoB	1871330	1875358	1	DNA-directed RNA polymerase subunit beta	9
DYL7208965	1864604	1883931	19327	AZS25150.1	rpoC	1875438	1879640	1	DNA-directed RNA polymerase subunit beta'	9
DYL7208970	1864604	1883931	19327	AZS26469.1		1879765	1881072	1	IS4-like element ISVa16 family transposase	9
DYL7208975	1864604	1883931	19327	AZS25151.1		1881154	1881648	-1	Rsd/AlgQ family anti-sigma factor	9
DYL7208980	1864604	1883931	19327	AZS25152.1		1881688	1882614	1	NAD(+) diphosphatase	9
DYL7208985	1864604	1883931	19327	AZS25153.1		1882864	1883931	1	uroporphyrinogen decarboxylase	9
DYL7210475	2173115	2181812	8697	AZS25389.1		2178378	2179547	-1	ISL3-like element ISVa10 family transposase	10
DYL7210480	2173115	2181812	8697	AZS25390.1		2179845	2180426	-1	DUF2913 family protein	10
DYL7210485	2173115	2181812	8697	AZS25391.1		2180679	2181812	1	site-specific integrase	10
DYL7211460	2414086	2439962	25876	AZS25571.1		2414086	2415236	1	IS3 family transposase	11
DYL7211465	2414086	2439962	25876	AZS25572.1		2415236	2417851	1	LysM peptidoglycan-binding domain-containing protein	11
DYL7211470	2414086	2439962	25876	AZS25573.1		2417861	2418181	1	hypothetical protein	11
DYL7211475	2414086	2439962	25876	AZS26484.1		2418242	2418538	1	hypothetical protein	11
DYL7211480	2414086	2439962	25876			2418631	2418723	1	HNH endonuclease	11
DYL7211485	2414086	2439962	25876	AZS25574.1		2418682	2418909	-1	hypothetical protein	11
DYL7211490	2414086	2439962	25876	AZS25575.1		2418957	2419325	-1	hypothetical protein	11
DYL7211495	2414086	2439962	25876	AZS25576.1		2419322	2420089	-1	WYL domain-containing protein	11
DYL7211500	2414086	2439962	25876	AZS25577.1		2420228	2420404	-1	hypothetical protein	11
DYL7211505	2414086	2439962	25876	AZS25578.1		2420408	2420851	-1	DUF2787 domain-containing protein	11
DYL7211510	2414086	2439962	25876	AZS25579.1		2420902	2421345	-1	DUF2787 domain-containing protein	11
DYL7211515	2414086	2439962	25876	AZS25580.1	radC	2421336	2421809	-1	DNA repair protein RadC	11
DYL7211520	2414086	2439962	25876	AZS26485.1		2421938	2422153	1	AlpA family transcriptional regulator	11
DYL7211525	2414086	2439962	25876			2422545	2422625	1	HNH endonuclease	11
DYL7211530	2414086	2439962	25876	AZS25581.1		2422663	2423813	-1	IS3 family transposase	11
DYL7211535	2414086	2439962	25876	AZS25582.1		2423863	2424342	1	HNH endonuclease	11
DYL7211560	2414086	2439962	25876			2430895	2431901	1	IS3 family transposase	11
DYL7211565	2414086	2439962	25876	AZS25586.1		2431936	2433468	-1	IS66-like element ISVa11 family transposase	11
DYL7211570	2414086	2439962	25876	AZS25587.1		2433528	2433881	-1	IS66 family insertion sequence hypothetical protein	11
DYL7211575	2414086	2439962	25876	AZS25588.1		2433878	2434198	-1	IS66 family insertion sequence hypothetical protein	11
DYL7211580	2414086	2439962	25876			2434277	2434456	1	IS3 family transposase	11
DYL7211585	2414086	2439962	25876			2434466	2435605	-1	DUF4102 domain-containing protein	11
DYL7211590	2414086	2439962	25876	AZS25589.1		2436035	2436265	1	AlpA family transcriptional regulator	11
DYL7211595	2414086	2439962	25876			2436364	2437367	-1	CopG family transcriptional regulator	11
DYL7211600	2414086	2439962	25876	AZS25590.1		2437748	2438389	1	inovirus Gp2 family protein	11
DYL7211605	2414086	2439962	25876	AZS25591.1		2438423	2439409	-1	GTPase family protein	11
DYL7211610	2414086	2439962	25876	AZS25592.1		2439516	2439962	-1	DUF2787 domain-containing protein	11
DYL7211760	2466137	2494297	28160	AZS25620.1		2466137	2466997	-1	YafY family transcriptional regulator	11
DYL7211765	2466137	2494297	28160			2467136	2467783	1	hypothetical protein	11
DYL7211770	2466137	2494297	28160	AZS25621.1		2467797	2468966	-1	ISL3-like element ISVa10 family transposase	11
DYL7211775	2466137	2494297	28160			2469134	2470525	1	hypothetical protein	11
DYL7211780	2466137	2494297	28160	AZS25622.1		2470518	2470925	1	DUF2075 domain-containing protein	11
DYL7211785	2466137	2494297	28160	AZS25623.1		2470929	2472106	-1	IS3 family transposase	11
DYL7211805	2466137	2494297	28160	AZS25626.1		2476530	2476850	1	IS66 family insertion sequence hypothetical protein	11
DYL7211810	2466137	2494297	28160	AZS25627.1		2476847	2477200	1	IS66 family insertion sequence hypothetical protein	11
DYL7211815	2466137	2494297	28160	AZS25628.1		2477260	2478792	1	IS66-like element ISVa11 family transposase	11
DYL7211820	2466137	2494297	28160	AZS25629.1		2478719	2479027	-1	hypothetical protein	11
DYL7211825	2466137	2494297	28160	AZS25630.1		2479159	2479548	1	XRE family transcriptional regulator	11
DYL7211830	2466137	2494297	28160	AZS25631.1		2479652	2480533	1	restriction endonuclease	11
DYL7211835	2466137	2494297	28160	AZS25632.1		2480540	2483974	1	type I restriction-modification system endonuclease	11
DYL7211840	2466137	2494297	28160	AZS25633.1		2484020	2485552	1	SAM-dependent methyltransferase	11
DYL7211845	2466137	2494297	28160	AZS25634.1		2485549	2487117	1	restriction endonuclease subunit S	11
DYL7211850	2466137	2494297	28160	AZS25635.1		2487117	2488715	1	chromosome segregation protein SMC	11
DYL7211855	2466137	2494297	28160	AZS25636.1		2489282	2489602	1	IS66 family insertion sequence hypothetical protein	11
DYL7211860	2466137	2494297	28160	AZS25637.1		2489599	2489952	1	IS66 family insertion sequence hypothetical protein	11
DYL7211865	2466137	2494297	28160	AZS25638.1		2490012	2491544	1	IS66-like element ISVa11 family transposase	11
DYL7211870	2466137	2494297	28160	AZS25639.1		2491642	2491977	1	hypothetical protein	11
DYL7211875	2466137	2494297	28160	AZS25640.1		2491974	2493212	-1	DUF4102 domain-containing protein	11
DYL7211885	2466137	2494297	28160	AZS25641.1	smpB	2493812	2494297	-1	SsrA-binding protein SmpB	11
DYL7213050	2755505	2774833	19328	AZS25854.1		2755505	2755753	-1	YkgJ family cysteine cluster protein	13
DYL7213105	2755505	2774833	19328	AZS25863.1		2766609	2768141	1	IS66-like element ISVa9 family transposase	13
DYL7213110	2755505	2774833	19328	AZS25864.1		2768212	2769189	1	DUF4917 family protein	13
DYL7213115	2755505	2774833	19328	AZS25865.1		2769205	2770785	-1	hypothetical protein	13
DYL7213120	2755505	2774833	19328	AZS25866.1		2771029	2771472	1	hypothetical protein	13
DYL7213125	2755505	2774833	19328	AZS25867.1		2771865	2773034	1	ISL3-like element ISVa10 family transposase	13
DYL7213130	2755505	2774833	19328	AZS25868.1		2773397	2773747	-1	hypothetical protein	13
DYL7213135	2755505	2774833	19328	AZS25869.1		2773898	2774833	-1	hypothetical protein	13
DYL7214090	2988473	3000617	12144	AZS26046.1		2988473	2989378	1	manganese-dependent inorganic pyrophosphatase	14
DYL7214095	2988473	3000617	12144	AZS26047.1		2989479	2989871	1	DUF2750 domain-containing protein	14
DYL7214100	2988473	3000617	12144	AZS26048.1		2990178	2991347	-1	ISL3-like element ISVa10 family transposase	14
DYL7214105	2988473	3000617	12144	AZS26049.1		2991720	2992562	1	hypothetical protein	14
DYL7214110	2988473	3000617	12144	AZS26050.1		2992540	2992944	1	hypothetical protein	14
DYL7214115	2988473	3000617	12144	AZS26502.1		2993259	2993720	1	hypothetical protein	14
DYL7214120	2988473	3000617	12144	AZS26051.1		2993713	2994759	1	serine/threonine protein kinase	14
DYL7214125	2988473	3000617	12144	AZS26052.1		2995361	2995681	1	IS66 family insertion sequence hypothetical protein	14
DYL7214130	2988473	3000617	12144	AZS26053.1		2995678	2996031	1	IS66 family insertion sequence hypothetical protein	14
DYL7214135	2988473	3000617	12144	AZS26054.1		2996091	2997623	1	IS66-like element ISVa11 family transposase	14
DYL7214140	2988473	3000617	12144	AZS26055.1		2997855	2998988	1	site-specific integrase	14
DYL7214145	2988473	3000617	12144	AZS26056.1		2998998	3000617	1	hypothetical protein	14
DYL7215600	3271771	3289904	18133	AZS26330.1		3271771	3272865	1	hypothetical protein	15
DYL7215605	3271771	3289904	18133	AZS26331.1		3272862	3273920	1	iron ABC transporter permease	15
DYL7215610	3271771	3289904	18133	AZS26332.1		3273923	3274747	1	ABC transporter ATP-binding protein	15
DYL7215615	3271771	3289904	18133	AZS26333.1		3274740	3275255	1	hypothetical protein	15
DYL7215620	3271771	3289904	18133	AZS26334.1	phnG	3275268	3275693	1	phosphonate C-P lyase system protein PhnG	15
DYL7215625	3271771	3289904	18133	AZS26335.1		3275698	3276255	1	phosphonate C-P lyase system protein PhnH	15
DYL7215630	3271771	3289904	18133	AZS26336.1		3276255	3277268	1	hypothetical protein	15
DYL7215635	3271771	3289904	18133	AZS26337.1		3277265	3278077	1	carbon-phosphorus lyase complex subunit PhnJ	15
DYL7215640	3271771	3289904	18133	AZS26338.1		3278070	3278834	1	ATP-binding cassette domain-containing protein	15
DYL7215645	3271771	3289904	18133	AZS26339.1		3278834	3279448	1	ATP-binding cassette domain-containing protein	15
DYL7215650	3271771	3289904	18133	AZS26340.1		3279487	3280221	1	porin	15
DYL7215655	3271771	3289904	18133			3280273	3280700	1	transposase	15
DYL7215660	3271771	3289904	18133	AZS26341.1		3281100	3281774	1	hypothetical protein	15
DYL7215665	3271771	3289904	18133	AZS26342.1		3281904	3283265	-1	site-specific integrase	15
DYL7215670	3271771	3289904	18133	AZS26343.1		3283265	3283795	-1	hypothetical protein	15
DYL7215675	3271771	3289904	18133	AZS26344.1		3283807	3286218	-1	integrase	15

## Sheet: Unic SIGI-HMM
Locus	Island start	Island end	Length	Gene name	Gene ID	Gene start	Gene end	Strand	Product	GI Number
DYL7206530	1397093	1402084	4991	AZS24754.1	0	1397093	1398055	-1	GNAT family N-acetyltransferase	5
DYL7206535	1397093	1402084	4991	AZS24755.1	0	1398064	1399020	-1	methionyl-tRNA formyltransferase	5
DYL7206540	1397093	1402084	4991	AZS24756.1	asnB	1399028	1400818	-1	asparagine synthase (glutamine-hydrolyzing)	5
DYL7206545	1397093	1402084	4991	AZS24757.1	0	1400837	1402084	-1	hypothetical protein	5
DYL7206550	1397093	1402084	4991	AZS24758.1	0	1402077	1403939	-1	acyltransferase	5
DYL7207720	1644921	1653616	8695	0	0	1644921	1645559	1	integrase	7
DYL7212240	2565708	2576587	10879	AZS25705.1	0	2565708	2566235	1	low molecular weight phosphotyrosine protein phosphatase	12
DYL7212245	2565708	2576587	10879	AZS25706.1	0	2566534	2567652	1	UDP-N-acetylglucosamine 2-epimerase (non-hydrolyzing)	12
DYL7212250	2565708	2576587	10879	AZS25707.1	0	2567670	2568911	1	UDP-N-acetyl-D-mannosamine dehydrogenase	12
DYL7212255	2565708	2576587	10879	AZS25708.1	0	2568955	2570154	1	hypothetical protein	12
DYL7212260	2565708	2576587	10879	AZS25709.1	0	2570155	2571483	1	flippase	12
DYL7212265	2565708	2576587	10879	AZS25710.1	0	2571488	2572435	1	glycosyltransferase family 2 protein	12
DYL7212270	2565708	2576587	10879	AZS25711.1	0	2572419	2573525	1	glycosyltransferase	12
DYL7212275	2565708	2576587	10879	AZS25712.1	0	2573506	2574072	1	serine acetyltransferase	12
DYL7212280	2565708	2576587	10879	AZS25713.1	0	2574069	2575106	1	glycosyltransferase family 1 protein	12
DYL7212285	2565708	2576587	10879	AZS25714.1	0	2575084	2575809	1	hypothetical protein	12
DYL7212290	2565708	2576587	10879	AZS25715.1	0	2575841	2576587	1	glycosyltransferase	12

## Sheet: Unic IslandPick
Locus	Island start	Island end	Length	Gene name	Gene ID	Gene start	Gene end	Strand	Product	GI Number
DYL7202775	618749	625026	6277	0	0	625024	625344	-1	DNA topoisomerase III	2
DYL7206015	1283144	1289834	6690	AZS26448.1	0	1282917	1283261	-1	transposase	4
DYL7206020	1283144	1289834	6690	AZS24662.1	0	1283315	1283587	-1	IS66 family insertion sequence hypothetical protein	4
DYL7206025	1283144	1289834	6690	AZS24663.1	0	1283978	1285003	1	sel1 repeat family protein	4
DYL7206030	1283144	1289834	6690	AZS24664.1	0	1285305	1286387	-1	hypothetical protein	4
DYL7206035	1283144	1289834	6690	AZS24665.1	0	1286625	1287775	-1	IS3 family transposase	4
DYL7206040	1283144	1289834	6690	AZS24666.1	0	1287804	1288358	-1	rhomboid family intramembrane serine protease	4
DYL7206045	1283144	1289834	6690	AZS24667.1	0	1288355	1288762	-1	hypothetical protein	4
DYL7206050	1283144	1289834	6690	AZS24668.1	0	1288868	1289218	-1	LuxR family transcriptional regulator	4
DYL7206875	1477214	1481440	4226	AZS24816.1	0	1476934	1478979	1	hypothetical protein	6
DYL7206880	1477214	1481440	4226	AZS24817.1	0	1478982	1479440	1	hypothetical protein	6
DYL7206885	1477214	1481440	4226	AZS24818.1	0	1479515	1480665	1	IS3 family transposase	6
DYL7206890	1477214	1481440	4226	0	0	1481278	1481439	1	ABC transporter permease	6
DYL7207195	1543354	1549302	5948	AZS24866.1	0	1542569	1543474	1	DMT family transporter	6
DYL7207200	1543354	1549302	5948	AZS24867.1	0	1543555	1545621	1	GGDEF and EAL domain-containing protein	6
DYL7207205	1543354	1549302	5948	AZS24868.1	0	1546280	1546612	-1	hypothetical protein	6
DYL7208125	1717049	1721637	4588	0	0	1717045	1717293	1	transposase	8
DYL7208130	1717049	1721637	4588	AZS25018.1	0	1717400	1719406	-1	ATP-binding protein	8
DYL7211405	2404730	2410273	5543	AZS25562.1	0	2404340	2405086	-1	oxo-acid lyase	11
DYL7211410	2404730	2410273	5543	AZS25563.1	0	2405077	2406201	-1	DgaE family pyridoxal phosphate-dependent ammonia lyase	11
DYL7211415	2404730	2410273	5543	AZS25564.1	0	2406185	2407348	-1	amidohydrolase/deacetylase family metallohydrolase	11
DYL7211420	2404730	2410273	5543	AZS25565.1	0	2407394	2408041	-1	DUF4310 family protein	11
DYL7211425	2404730	2410273	5543	AZS25566.1	0	2408052	2408828	-1	DUF4311 domain-containing protein	11
DYL7211430	2404730	2410273	5543	AZS25567.1	0	2408853	2409146	-1	DUF4312 family protein	11
DYL7211435	2404730	2410273	5543	AZS25568.1	0	2409143	2409511	-1	hypothetical protein	11
DYL7211440	2404730	2410273	5543	AZS26483.1	0	2409502	2409840	-1	transcriptional regulator	11
DYL7211445	2404730	2410273	5543	AZS25569.1	0	2410159	2413086	-1	DEAD/DEAH box helicase	11
DYL7211695	2455789	2464393	8604	AZS25609.1	nagA	2455272	2456480	-1	N-acetylglucosamine-6-phosphate deacetylase	11
DYL7211700	2455789	2464393	8604	AZS25610.1	0	2456470	2456910	-1	PTS sugar transporter subunit IIA	11
DYL7211705	2455789	2464393	8604	AZS26486.1	0	2456969	2457853	-1	PTS mannose/fructose/sorbose transporter family subunit IID	11
DYL7211710	2455789	2464393	8604	AZS25611.1	0	2457843	2458619	-1	PTS mannose/fructose/sorbose/N-acetylgalactosamine transporter subunit IIC	11
DYL7211715	2455789	2464393	8604	AZS25612.1	0	2458637	2459110	-1	PTS N-acetylgalactosamine transporter subunit IIB	11
DYL7211720	2455789	2464393	8604	AZS25613.1	0	2459133	2460290	-1	SIS domain-containing protein	11
DYL7211725	2455789	2464393	8604	AZS25614.1	0	2460290	2461597	-1	D-tagatose-bisphosphate aldolase, class II, non-catalytic subunit	11
DYL7211730	2455789	2464393	8604	AZS25615.1	0	2461606	2462382	-1	DeoR/GlpR transcriptional regulator	11
DYL7211735	2455789	2464393	8604	AZS25616.1	0	2462808	2463575	-1	DeoR/GlpR transcriptional regulator	11
DYL7211740	2455789	2464393	8604	AZS25617.1	0	2464341	2464763	-1	DUF2787 domain-containing protein	11
DYL7215040	3195089	3224543	29454	AZS26221.1	0	3195284	3195463	1	hypothetical protein	15
DYL7215045	3195089	3224543	29454	AZS26222.1	0	3196585	3196866	-1	hypothetical protein	15
DYL7215050	3195089	3224543	29454	AZS26223.1	0	3196951	3197160	-1	hypothetical protein	15
DYL7215055	3195089	3224543	29454	AZS26224.1	0	3198037	3198465	-1	hypothetical protein	15
DYL7215060	3195089	3224543	29454	AZS26225.1	0	3198479	3198697	-1	hypothetical protein	15
DYL7215065	3195089	3224543	29454	AZS26226.1	0	3198922	3199332	-1	hypothetical protein	15
DYL7215070	3195089	3224543	29454	AZS26227.1	0	3199337	3199627	-1	hypothetical protein	15
DYL7215075	3195089	3224543	29454	AZS26228.1	0	3199633	3200055	-1	HNH endonuclease	15
DYL7215080	3195089	3224543	29454	AZS26229.1	0	3200049	3200486	-1	hypothetical protein	15
DYL7215085	3195089	3224543	29454	AZS26230.1	0	3200705	3200983	1	hypothetical protein	15
DYL7215090	3195089	3224543	29454	AZS26231.1	0	3201010	3201510	1	hypothetical protein	15
DYL7215095	3195089	3224543	29454	AZS26232.1	0	3201570	3201986	1	hypothetical protein	15
DYL7215100	3195089	3224543	29454	AZS26233.1	0	3202231	3202554	1	zinc ribbon domain-containing protein	15
DYL7215105	3195089	3224543	29454	AZS26234.1	0	3202634	3202855	1	hypothetical protein	15
DYL7215110	3195089	3224543	29454	AZS26235.1	0	3203072	3203368	1	hypothetical protein	15
DYL7215115	3195089	3224543	29454	AZS26236.1	0	3203401	3203595	-1	hypothetical protein	15
DYL7215120	3195089	3224543	29454	AZS26237.1	0	3203863	3204471	-1	hypothetical protein	15
DYL7215125	3195089	3224543	29454	AZS26238.1	0	3204574	3206253	-1	DUF4942 domain-containing protein	15
DYL7215130	3195089	3224543	29454	AZS26239.1	0	3206397	3206612	-1	hypothetical protein	15
DYL7215135	3195089	3224543	29454	AZS26240.1	0	3206927	3207502	-1	LemA family protein	15
DYL7215140	3195089	3224543	29454	AZS26241.1	0	3207499	3208530	-1	hypothetical protein	15
DYL7215145	3195089	3224543	29454	AZS26242.1	0	3208590	3208994	-1	hypothetical protein	15
DYL7215150	3195089	3224543	29454	AZS26243.1	0	3209019	3209354	-1	hypothetical protein	15
DYL7215155	3195089	3224543	29454	AZS26244.1	0	3209351	3209599	-1	hypothetical protein	15
DYL7215160	3195089	3224543	29454	AZS26245.1	0	3209737	3210132	1	hypothetical protein	15
DYL7215165	3195089	3224543	29454	AZS26246.1	0	3210168	3210365	1	hypothetical protein	15
DYL7215170	3195089	3224543	29454	AZS26247.1	0	3210439	3210672	1	hypothetical protein	15
DYL7215175	3195089	3224543	29454	AZS26248.1	0	3210801	3211055	1	AbrB/MazE/SpoVT family DNA-binding domain-containing protein	15
DYL7215180	3195089	3224543	29454	AZS26249.1	0	3211055	3211408	1	MazF family transcriptional regulator	15
DYL7215185	3195089	3224543	29454	AZS26250.1	0	3211421	3211666	1	hypothetical protein	15
DYL7215190	3195089	3224543	29454	AZS26251.1	0	3211663	3211860	1	hypothetical protein	15
DYL7215195	3195089	3224543	29454	AZS26252.1	0	3211897	3212490	1	hypothetical protein	15
DYL7215200	3195089	3224543	29454	AZS26253.1	0	3212597	3212914	1	hypothetical protein	15
DYL7215205	3195089	3224543	29454	AZS26254.1	0	3213159	3213476	1	hypothetical protein	15
DYL7215210	3195089	3224543	29454	AZS26255.1	0	3213744	3214025	1	hypothetical protein	15
DYL7215215	3195089	3224543	29454	AZS26256.1	0	3214039	3214392	1	hypothetical protein	15
DYL7215265	3195089	3224543	29454	AZS26266.1	0	3219368	3220150	1	hypothetical protein	15
DYL7215270	3195089	3224543	29454	AZS26267.1	0	3220447	3220794	1	hypothetical protein	15
DYL7215275	3195089	3224543	29454	AZS26268.1	0	3220815	3221105	1	hypothetical protein	15
DYL7215280	3195089	3224543	29454	AZS26269.1	0	3221218	3221412	1	hypothetical protein	15
DYL7215285	3195089	3224543	29454	AZS26270.1	0	3221583	3221786	1	hypothetical protein	15
DYL7215290	3195089	3224543	29454	AZS26271.1	0	3221799	3222005	1	hypothetical protein	15
DYL7215295	3195089	3224543	29454	AZS26272.1	0	3222151	3222591	1	GNAT family N-acetyltransferase	15
DYL7215300	3195089	3224543	29454	AZS26273.1	0	3222927	3223163	1	hypothetical protein	15
DYL7215305	3195089	3224543	29454	AZS26274.1	0	3223403	3223675	1	hypothetical protein	15
DYL7215310	3195089	3224543	29454	AZS26275.1	0	3223944	3224492	1	hypothetical protein	15
DYL7215360	3230643	3238651	8008	AZS26285.1	0	3230709	3231083	1	hypothetical protein	15
DYL7215365	3230643	3238651	8008	AZS26286.1	0	3231144	3231440	1	hypothetical protein	15
DYL7215370	3230643	3238651	8008	AZS26287.1	0	3231802	3232089	1	hypothetical protein	15
DYL7215375	3230643	3238651	8008	AZS26288.1	0	3232534	3232920	1	hypothetical protein	15
DYL7215380	3230643	3238651	8008	AZS26289.1	0	3233070	3233543	1	hypothetical protein	15
DYL7215385	3230643	3238651	8008	AZS26290.1	0	3233798	3234739	1	DUF932 domain-containing protein	15
DYL7215390	3230643	3238651	8008	AZS26291.1	0	3234887	3235957	1	hypothetical protein	15
DYL7215395	3230643	3238651	8008	AZS26292.1	0	3236410	3238458	1	hypothetical protein	15
DYL7215425	3242947	3247648	4701	AZS26298.1	0	3242092	3243186	-1	DUF1738 domain-containing protein	15
DYL7215430	3242947	3247648	4701	AZS26299.1	0	3243714	3243986	1	hypothetical protein	15
DYL7215435	3242947	3247648	4701	AZS26300.1	0	3244241	3244471	1	hypothetical protein	15
DYL7215440	3242947	3247648	4701	AZS26301.1	0	3244780	3245391	1	hypothetical protein	15
DYL7215445	3242947	3247648	4701	AZS26302.1	0	3245417	3245713	1	hypothetical protein	15
DYL7215450	3242947	3247648	4701	AZS26303.1	0	3245795	3246427	1	hypothetical protein	15
DYL7215455	3242947	3247648	4701	AZS26304.1	0	3246441	3246686	1	hypothetical protein	15
DYL7215460	3242947	3247648	4701	AZS26305.1	0	3246689	3247081	1	hypothetical protein	15
DYL7215465	3242947	3247648	4701	AZS26306.1	0	3247224	3247421	1	hypothetical protein	15
DYL7215470	3242947	3247648	4701	AZS26307.1	0	3247481	3247771	1	hypothetical protein	15
DYL7215700	3288495	3320861	32366	AZS26348.1	0	3290099	3290302	1	hypothetical protein	15
DYL7215705	3288495	3320861	32366	AZS26349.1	0	3290317	3290580	1	hypothetical protein	15
DYL7215710	3288495	3320861	32366	AZS26350.1	0	3290792	3291034	1	hypothetical protein	15
DYL7215715	3288495	3320861	32366	AZS26351.1	0	3291052	3291381	1	hypothetical protein	15
DYL7215720	3288495	3320861	32366	AZS26352.1	0	3291396	3291578	1	hypothetical protein	15
DYL7215725	3288495	3320861	32366	AZS26353.1	0	3291587	3291802	1	hypothetical protein	15
DYL7215730	3288495	3320861	32366	AZS26354.1	0	3292444	3293781	1	ParA family protein	15
DYL7215735	3288495	3320861	32366	AZS26355.1	0	3293774	3294796	1	hypothetical protein	15
DYL7215740	3288495	3320861	32366	AZS26356.1	0	3294786	3295361	1	hypothetical protein	15
DYL7215745	3288495	3320861	32366	AZS26357.1	0	3295624	3296637	1	hypothetical protein	15
DYL7215750	3288495	3320861	32366	AZS26358.1	0	3296670	3297884	1	hypothetical protein	15
DYL7215755	3288495	3320861	32366	AZS26359.1	0	3298152	3298418	-1	hypothetical protein	15
DYL7215915	3288495	3320861	32366	AZS26389.1	0	3313208	3313402	-1	hypothetical protein	15
DYL7215920	3288495	3320861	32366	AZS26390.1	0	3313670	3314278	-1	hypothetical protein	15
DYL7215925	3288495	3320861	32366	AZS26391.1	0	3314381	3316060	-1	DUF4942 domain-containing protein	15
DYL7215930	3288495	3320861	32366	AZS26392.1	0	3316204	3316419	-1	hypothetical protein	15
DYL7215935	3288495	3320861	32366	AZS26393.1	0	3316734	3317165	-1	LemA family protein	15
DYL7215940	3288495	3320861	32366	AZS26394.1	0	3317138	3317308	-1	hypothetical protein	15
DYL7215945	3288495	3320861	32366	AZS26395.1	0	3317305	3318018	-1	hypothetical protein	15
DYL7215950	3288495	3320861	32366	AZS26396.1	0	3318060	3318335	-1	hypothetical protein	15
DYL7215955	3288495	3320861	32366	AZS26397.1	0	3318874	3319152	-1	hypothetical protein	15
DYL7215960	3288495	3320861	32366	AZS26398.1	0	3319534	3319758	1	hypothetical protein	15
DYL7215965	3288495	3320861	32366	AZS26399.1	0	3320216	3320776	1	hypothetical protein	15

## Sheet: Sheet1
	183963	GI1
	183963
	183963
	183963
	183963
	183963
	183963
	183963
	183963
	183963
	183963
	618749	GI2
	618749
	618749
	618749
	618749
	618749
	618749
	738328	GI3
	738328
	738328
	738328
	738328
	738328
	738328
	738328
	738328
	738328
	738328
	738328
	738328
	738328
	738328
	738328
	738328
	738328
	738328
	738328
	738328
	738328
	738328
	738328
	738328
	1283144	GI4
	1283144
	1283144
	1283144
	1283144
	1283144
	1283144
	1283144
	1397093	GI5
	1397093
	1397093
	1397093
	1397093
	1477214	GI6	GI6
	1477214
	1477214
	1477214
	1486810	GI7
	1486810
	1486810
	1486810
	1486810
	1486810
	1486810
	1486810
	1486810
	1486810
	1486810
	1486810
	1486810
	1486810
	1486810
	1486810
	1486810
	1543354	GI8
	1543354
	1543354
	1543354
	1543354
	1546616	GI9
	1546616
	1546616
	1546616
	1546616
	1546616
	1546616
	1546616
	1546616
	1546616
	1546616
	1546616
	1546616
	1546616
	1546616
	1546616
	1546616
	1644921	GI10	GI7
	1644921
	1644921
	1644921
	1644921
	1644921
	1644921
	1644921
	1645571	GI11
	1645571
	1645571
	1717049	GI12	GI8
	1717049
	1717049
	1717049
	1717049
	1719534	GI13
	1719534
	1719534
	1719534
	1719534
	1719534
	1719534
	1719534
	1719534
	1719534
	1719534
	1719534
	1719534
	1719534
	1719534
	1719534
	1719534
	1719534
	1719534
	1719534
	1719534
	1719534
	1719534
	1719534
	1719534
	1759995	GI14
	1759995
	1759995
	1759995
	1759995
	1759995
	1759995
	1759995
	1759995
	1759995
	1759995
	1759995
	1759995
	1759995
	1759995
	1759995
	1759995
	1759995
	1759995
	1759995
	1759995
	1759995
	1759995
	1759995
	1759995
	1759995
	1864604	GI15	GI9
	1864604
	1864604
	1864604
	1864604
	1864604
	1864604
	1864604
	1864604
	1864604
	1864604
	1864604
	1864604
	1864604
	2173115	GI16	GI10
	2173115
	2173115
	2173115
	2173115
	2173115
	2173115
	2173115
	2173115
	2173115
	2404730	GI17	GI11
	2404730
	2404730
	2404730
	2404730
	2404730
	2404730
	2404730
	2404730
	2414086	GI18
	2414086
	2414086
	2414086
	2414086
	2414086
	2414086
	2414086
	2414086
	2414086
	2414086
	2414086
	2414086
	2414086
	2414086
	2414086
	2414086
	2414086
	2414086
	2414086
	2414086
	2414086
	2414086
	2414086
	2414086
	2414086
	2414086
	2414086
	2414086
	2414086
	2414086
	2455789	GI19
	2455789
	2455789
	2455789
	2455789
	2455789
	2455789
	2455789
	2455789
	2455789
	2466137	GI20
	2466137
	2466137
	2466137
	2466137
	2466137
	2466137
	2466137
	2466137
	2466137
	2466137
	2466137
	2466137
	2466137
	2466137
	2466137
	2466137
	2466137
	2466137
	2466137
	2466137
	2466137
	2466137
	2466137
	2466137
	2565708	GI21	GI12
	2565708
	2565708
	2565708
	2565708
	2565708
	2565708
	2565708
	2565708
	2565708
	2565708
	2755505	GI22	GI13
	2755505
	2755505
	2755505
	2755505
	2755505
	2755505
	2755505
	2755505
	2755505
	2755505
	2755505
	2755505
	2755505
	2755505
	2755505
	2755505
	2755505
	2988473	GI23	GI14
	2988473
	2988473
	2988473
	2988473
	2988473
	2988473
	2988473
	2988473
	2988473
	2988473
	2988473
	3195089	GI24	GI15
	3195089
	3195089
	3195089
	3195089
	3195089
	3195089
	3195089
	3195089
	3195089
	3195089
	3195089
	3195089
	3195089
	3195089
	3195089
	3195089
	3195089
	3195089
	3195089
	3195089
	3195089
	3195089
	3195089
	3195089
	3195089
	3195089
	3195089
	3195089
	3195089
	3195089
	3195089
	3195089
	3195089
	3195089
	3195089
	3195089
	3195089
	3195089
	3195089
	3195089
	3195089
	3195089
	3195089
	3195089
	3195089
	3195089
	3195089
	3195089
	3195089
	3195089
	3195089
	3195089
	3195089
	3195089
	3230643	GI24
	3230643
	3230643
	3230643
	3230643
	3230643
	3230643
	3230643
	3242947	GI25
	3242947
	3242947
	3242947
	3242947
	3242947
	3242947
	3242947
	3242947
	3242947
	3271771	GI26
	3271771
	3271771
	3271771
	3271771
	3271771
	3271771
	3271771
	3271771
	3271771
	3271771
	3271771
	3271771
	3271771
	3271771
	3271771
	3271771
	3271771
	3271771
	3271771
	3288495	GI27
	3288495
	3288495
	3288495
	3288495
	3288495
	3288495
	3288495
	3288495
	3288495
	3288495
	3288495
	3288495
	3288495
	3288495
	3288495
	3288495
	3288495
	3288495
	3288495
	3288495
	3288495
	3288495
	3288495
	3288495
	3288495
	3288495
	3288495
	3288495
	3288495
	3288495
	3288495
	3288495
	3288495
	3288495
	3288495
	3288495
	3288495
	3288495
	3288495
	3288495
	3288495
	3288495
	3288495
	3288495
	3288495
	3288495
	3288495
	3288495
	3288495
	3288495
	3288495
	3288495
	3288495
