# Supplementary material for: Comparative Genomics Analysis of Vibrio anguillarum Isolated from Lumpfish (Cyclopterus lumpus) in Newfoundland Reveal Novel Chromosomal Organizations
Source: Microorganisms. 2020 Oct 27;8(11):1666. doi: 10.3390/microorganisms8111666 (PMC7716436; doi:10.3390/microorganisms8111666)
Supplement: Supplementary file 1 [file microorganisms-08-01666-s001.zip › Supplementary/Supplementary file 2_J360_Chr-2.xlsx]

## Sheet: Common genes
Locus	Island start	Island end	Length	Method	Gene name	Gene ID	Gene start	Gene end	Strand	Product	GI Number
DYL7218070	512423	525596	13173	Path/SIGI	AZS26881.1	0	516882	517598	1	hypothetical protein	17
DYL7218075	512423	525596	13173	Path/SIGI	AZS26882.1	0	517637	518323	1	hypothetical protein	17
DYL7218080	512423	525596	13173	Path/SIGI	AZS26883.1	0	518320	519045	1	hypothetical protein	17
DYL7218085	512423	525596	13173	Path/SIGI	AZS26884.1	0	519042	519767	1	hypothetical protein	17
DYL7218090	512423	525596	13173	Path/SIGI	0	0	519767	520500	1	hypothetical protein	17
DYL7218095	512423	525596	13173	Path/SIGI	AZS26885.1	0	520501	520896	-1	XRE family transcriptional regulator	17
DYL7218345	552330	612508	60178	Path/SIGI	0	0	559743	560331	1	IS3 family transposase	18
DYL7218350	552330	612508	60178	Path/SIGI	AZS26921.1	thrS	560791	562719	1	threonine--tRNA ligase	18
DYL7218355	552330	612508	60178	Path/SIGI	AZS26922.1	0	562723	563274	1	translation initiation factor IF-3	18
DYL7218360	552330	612508	60178	Path/SIGI	AZS26923.1	0	563378	563572	1	50S ribosomal protein L35	18
DYL7218365	552330	612508	60178	Path/SIGI	AZS26924.1	0	563614	563967	1	50S ribosomal protein L20	18
DYL7218400	552330	612508	60178	Path/SIGI	AZS26931.1	0	569327	569419	1	DUF3265 domain-containing protein	18
DYL7218405	552330	612508	60178	Path/SIGI	AZS27459.1	0	569489	570481	1	hypothetical protein	18
DYL7218410	552330	612508	60178	Path/SIGI	AZS26932.1	0	570471	570629	1	DUF3265 domain-containing protein	18
DYL7218415	552330	612508	60178	Path/SIGI	AZS26933.1	0	570929	571897	1	IS30 family transposase	18
DYL7218420	552330	612508	60178	Path/SIGI	0	0	571928	573172	1	hypothetical protein	18
DYL7218425	552330	612508	60178	Path/SIGI	AZS26934.1	0	573406	573783	1	hypothetical protein	18
DYL7218430	552330	612508	60178	Path/SIGI	AZS26935.1	0	573930	574394	1	GNAT family N-acetyltransferase	18
DYL7219085	645016	673456	28440	Path/SIGI	AZS27026.1	0	652874	653842	-1	IS30 family transposase	19
DYL7219090	645016	673456	28440	Path/SIGI	AZS27027.1	0	653783	653992	1	hypothetical protein	19
DYL7219095	645016	673456	28440	Path/SIGI	AZS27028.1	0	654458	655207	1	hypothetical protein	19
DYL7219100	645016	673456	28440	Path/SIGI	AZS27029.1	0	655195	655314	1	DUF3265 domain-containing protein	19
DYL7219105	645016	673456	28440	Path/SIGI	AZS27030.1	0	655862	656383	1	ArsR family transcriptional regulator	19
DYL7219110	645016	673456	28440	Path/SIGI	AZS27031.1	0	656524	656874	1	hypothetical protein	19
DYL7219115	645016	673456	28440	Path/SIGI	AZS27032.1	0	657570	658013	1	hypothetical protein	19

## Sheet: Unic IslandPath
Locus	Island start	Island end	Length	Gene name	Gene ID	Gene start	Gene end	Strand	Product	GI Number
DYL7216945	228995	242868	13873	AZS26682.1	0	228995	229600	-1	glutathione S-transferase	16
DYL7216950	228995	242868	13873	AZS26683.1	0	229614	230645	-1	NADP-dependent oxidoreductase	16
DYL7216955	228995	242868	13873	AZS26684.1	0	230729	231334	-1	TetR/AcrR family transcriptional regulator	16
DYL7216960	228995	242868	13873	AZS26685.1	0	231499	233796	-1	glycosyl hydrolase	16
DYL7216965	228995	242868	13873	AZS26686.1	0	233872	234699	-1	DUF2861 family protein	16
DYL7216970	228995	242868	13873	AZS26687.1	0	234692	235345	-1	response regulator transcription factor	16
DYL7216975	228995	242868	13873	AZS26688.1	0	235342	236787	-1	DUF3404 domain-containing protein	16
DYL7216980	228995	242868	13873	AZS26689.1	0	236881	238578	-1	RluA family pseudouridine synthase	16
DYL7216985	228995	242868	13873	AZS26690.1	0	238774	239817	-1	IS630-like element ISVa15 family transposase	16
DYL7216990	228995	242868	13873	AZS26691.1	0	240252	241340	1	sel1 repeat family protein	16
DYL7216995	228995	242868	13873	AZS26692.1	0	241825	242868	1	IS630-like element ISVa15 family transposase	16
DYL7217000	228995	242868	13873	AZS26693.1	tssB	242856	243335	1	type VI secretion system contractile sheath small subunit	16
DYL7218050	512423	525596	13173	AZS26877.1	0	512423	514354	1	lipase	17
DYL7218055	512423	525596	13173	AZS26878.1	0	514351	515079	1	hypothetical protein	17
DYL7218060	512423	525596	13173	AZS26879.1	0	515100	516143	1	IS630-like element ISVa15 family transposase	17
DYL7218065	512423	525596	13173	AZS26880.1	0	516172	516882	1	hypothetical protein	17
DYL7218100	512423	525596	13173	AZS27456.1	srlA	521517	522068	1	PTS glucitol/sorbitol transporter subunit IIC	17
DYL7218105	512423	525596	13173	AZS26886.1	0	522082	523074	1	PTS sorbitol transporter subunit IIB	17
DYL7218110	512423	525596	13173	AZS26887.1	0	523085	523447	1	PTS glucitol/sorbitol transporter subunit IIA	17
DYL7218115	512423	525596	13173	AZS26888.1	0	523506	524285	1	sorbitol-6-phosphate dehydrogenase	17
DYL7218120	512423	525596	13173	AZS26889.1	0	524381	524737	1	transcriptional regulator	17
DYL7218125	512423	525596	13173	AZS26890.1	0	524820	525596	1	DNA-binding transcriptional repressor	17
DYL7218275	552330	612508	60178	AZS26914.1	0	552330	553286	-1	IS110 family transposase	18
DYL7218280	552330	612508	60178	AZS27457.1	0	553483	553599	1	DUF3265 domain-containing protein	18
DYL7218285	552330	612508	60178	0	0	553681	553902	1	transposase	18
DYL7218290	552330	612508	60178	AZS26915.1	0	553944	554534	1	hypothetical protein	18
DYL7218295	552330	612508	60178	AZS26916.1	0	554401	554838	1	IS3 family transposase	18
DYL7218300	552330	612508	60178	AZS27458.1	0	555193	555327	1	SHOCT domain-containing protein	18
DYL7218305	552330	612508	60178	AZS26917.1	0	555475	556020	1	hypothetical protein	18
DYL7218310	552330	612508	60178	0	0	556101	556352	1	helix-turn-helix domain-containing protein	18
DYL7218315	552330	612508	60178	AZS26918.1	0	556367	557517	-1	IS3 family transposase	18
DYL7218320	552330	612508	60178	0	0	557581	558334	-1	IS30 family transposase	18
DYL7218325	552330	612508	60178	AZS26919.1	0	558275	558463	1	hypothetical protein	18
DYL7218330	552330	612508	60178	0	0	558482	558547	1	DUF645 domain-containing protein	18
DYL7218335	552330	612508	60178	AZS26920.1	0	558631	559086	1	hypothetical protein	18
DYL7218340	552330	612508	60178	0	0	559217	559637	1	IS3 family transposase	18
DYL7218370	552330	612508	60178	AZS26925.1	0	564030	564992	-1	integron integrase	18
DYL7218375	552330	612508	60178	AZS26926.1	0	565206	565526	1	IS66 family insertion sequence hypothetical protein	18
DYL7218380	552330	612508	60178	AZS26927.1	0	565523	565876	1	IS66 family insertion sequence hypothetical protein	18
DYL7218385	552330	612508	60178	AZS26928.1	0	565936	567468	1	IS66-like element ISVa11 family transposase	18
DYL7218390	552330	612508	60178	AZS26929.1	0	567639	568127	1	DUF4231 domain-containing protein	18
DYL7218395	552330	612508	60178	AZS26930.1	0	568135	569106	-1	IS110 family transposase	18
DYL7218435	552330	612508	60178	AZS26936.1	0	574420	575388	-1	IS30 family transposase	18
DYL7218440	552330	612508	60178	0	0	575490	575564	1	VOC family protein	18
DYL7218445	552330	612508	60178	AZS26937.1	0	575646	576011	1	hypothetical protein	18
DYL7218450	552330	612508	60178	AZS26938.1	0	575965	576132	1	DUF3265 domain-containing protein	18
DYL7218455	552330	612508	60178	AZS26939.1	0	576160	576480	1	hypothetical protein	18
DYL7218460	552330	612508	60178	AZS26940.1	0	576624	577133	1	ClbS/DfsB family four-helix bundle protein	18
DYL7218465	552330	612508	60178	AZS26941.1	0	577159	578127	-1	IS30 family transposase	18
DYL7218470	552330	612508	60178	AZS26942.1	0	578068	578307	1	hypothetical protein	18
DYL7218475	552330	612508	60178	AZS26943.1	0	578860	579207	1	DUF3024 domain-containing protein	18
DYL7218480	552330	612508	60178	0	0	579227	579301	1	VOC family protein	18
DYL7218485	552330	612508	60178	AZS26944.1	0	579722	580690	-1	IS30 family transposase	18
DYL7218490	552330	612508	60178	AZS26945.1	0	580756	580929	1	DUF3265 domain-containing protein	18
DYL7218495	552330	612508	60178	AZS26946.1	0	580931	581872	1	hypothetical protein	18
DYL7218500	552330	612508	60178	AZS26947.1	0	581904	582872	-1	IS30 family transposase	18
DYL7218505	552330	612508	60178	AZS27460.1	0	582954	583079	1	DUF3265 domain-containing protein	18
DYL7218510	552330	612508	60178	AZS26948.1	0	583205	584080	1	nucleotidyltransferase	18
DYL7218515	552330	612508	60178	AZS26949.1	0	584117	585085	-1	IS30 family transposase	18
DYL7218520	552330	612508	60178	AZS26950.1	0	585026	585223	1	hypothetical protein	18
DYL7218525	552330	612508	60178	AZS26951.1	0	585220	586152	1	hypothetical protein	18
DYL7218530	552330	612508	60178	0	0	586180	586257	1	SAM-dependent methyltransferase	18
DYL7218535	552330	612508	60178	AZS26952.1	0	586276	587478	1	DUF3800 domain-containing protein	18
DYL7218540	552330	612508	60178	AZS26953.1	0	587672	589204	-1	IS66-like element ISVa9 family transposase	18
DYL7218545	552330	612508	60178	AZS26954.1	0	589264	589617	-1	IS66 family insertion sequence hypothetical protein	18
DYL7218550	552330	612508	60178	AZS26955.1	0	589614	589934	-1	IS66 family insertion sequence hypothetical protein	18
DYL7218555	552330	612508	60178	0	0	590016	590905	1	IS256 family transposase	18
DYL7218560	552330	612508	60178	AZS26956.1	0	590956	591255	-1	type II toxin-antitoxin system RelE/ParE family toxin	18
DYL7218565	552330	612508	60178	AZS26957.1	0	591252	591494	-1	type II toxin-antitoxin system ParD family antitoxin	18
DYL7218570	552330	612508	60178	AZS26958.1	0	591589	592557	-1	IS30 family transposase	18
DYL7218575	552330	612508	60178	0	0	592498	592683	1	hypothetical protein	18
DYL7218580	552330	612508	60178	AZS26959.1	0	592798	593313	1	peptide deformylase	18
DYL7218585	552330	612508	60178	0	0	593289	593546	1	hypothetical protein	18
DYL7218590	552330	612508	60178	0	0	594640	594853	-1	hypothetical protein	18
DYL7218595	552330	612508	60178	AZS27461.1	0	595224	595817	1	cell filamentation protein Fic	18
DYL7218600	552330	612508	60178	0	0	595814	595924	1	DUF3265 domain-containing protein	18
DYL7218605	552330	612508	60178	AZS26960.1	0	595974	596351	1	hypothetical protein	18
DYL7218610	552330	612508	60178	AZS26961.1	0	596293	596526	-1	hypothetical protein	18
DYL7218615	552330	612508	60178	AZS26962.1	0	596467	597435	1	IS30 family transposase	18
DYL7218620	552330	612508	60178	0	0	597480	597569	1	hypothetical protein	18
DYL7218625	552330	612508	60178	AZS26963.1	0	597592	598089	-1	N-acetyltransferase	18
DYL7218630	552330	612508	60178	AZS26964.1	0	598086	598358	-1	DUF1778 domain-containing protein	18
DYL7218635	552330	612508	60178	AZS27462.1	0	598398	598559	1	DUF3265 domain-containing protein	18
DYL7218640	552330	612508	60178	0	0	598481	598671	1	hypothetical protein	18
DYL7218645	552330	612508	60178	AZS26965.1	0	599108	599527	1	hypothetical protein	18
DYL7218650	552330	612508	60178	0	0	600668	601118	1	AraC family transcriptional regulator	18
DYL7218655	552330	612508	60178	AZS26966.1	0	601262	601783	1	N-acetyltransferase	18
DYL7218660	552330	612508	60178	AZS26967.1	0	601934	602281	1	hypothetical protein	18
DYL7218665	552330	612508	60178	0	0	602317	602478	-1	IS30 family transposase	18
DYL7218670	552330	612508	60178	AZS26968.1	0	602511	604043	-1	IS66-like element ISVa11 family transposase	18
DYL7218675	552330	612508	60178	AZS26969.1	0	604103	604456	-1	IS66 family insertion sequence hypothetical protein	18
DYL7218680	552330	612508	60178	AZS26970.1	0	604453	604773	-1	IS66 family insertion sequence hypothetical protein	18
DYL7218685	552330	612508	60178	0	0	604856	605149	-1	IS30 family transposase	18
DYL7218690	552330	612508	60178	AZS26971.1	0	605805	606590	-1	DUF4225 domain-containing protein	18
DYL7218695	552330	612508	60178	0	0	606583	607076	-1	Hcp family type VI secretion system effector	18
DYL7218700	552330	612508	60178	0	0	607520	607732	-1	hypothetical protein	18
DYL7218705	552330	612508	60178	AZS26972.1	0	607986	608465	1	hypothetical protein	18
DYL7218710	552330	612508	60178	AZS27463.1	0	608462	608578	1	DUF3265 domain-containing protein	18
DYL7218715	552330	612508	60178	AZS26973.1	0	608607	608885	-1	type II toxin-antitoxin system mRNA interferase toxin, RelE/StbE family	18
DYL7218720	552330	612508	60178	AZS26974.1	0	608882	609166	-1	damage-inducible protein J	18
DYL7218725	552330	612508	60178	0	0	609364	609869	1	lipocalin	18
DYL7218730	552330	612508	60178	AZS26975.1	0	610176	611326	-1	IS3 family transposase	18
DYL7218735	552330	612508	60178	AZS26976.1	0	611325	611567	1	DUF1289 domain-containing protein	18
DYL7218740	552330	612508	60178	AZS26977.1	0	611687	611917	-1	secretion protein	18
DYL7218745	552330	612508	60178	AZS26978.1	0	612070	612180	1	acetyltransferase	18
DYL7218750	552330	612508	60178	AZS26979.1	0	612155	612508	1	type II toxin-antitoxin system RelE/ParE family toxin	18
DYL7218850	622682	635676	12994	AZS26995.1	0	622682	623650	-1	IS30 family transposase	19
DYL7218855	622682	635676	12994	AZS26996.1	0	623591	623899	1	hypothetical protein	19
DYL7218860	622682	635676	12994	AZS26997.1	0	623887	624162	1	antibiotic biosynthesis monooxygenase	19
DYL7218865	622682	635676	12994	AZS26998.1	0	624146	624277	1	DUF3265 domain-containing protein	19
DYL7218870	622682	635676	12994	AZS26999.1	0	624217	624402	1	hypothetical protein	19
DYL7218875	622682	635676	12994	AZS27000.1	0	625076	625546	1	hypothetical protein	19
DYL7218880	622682	635676	12994	0	0	625584	625666	1	hypothetical protein	19
DYL7218885	622682	635676	12994	AZS27001.1	0	625710	627242	-1	IS66-like element ISVa9 family transposase	19
DYL7218890	622682	635676	12994	AZS27002.1	0	627302	627655	-1	IS66 family insertion sequence hypothetical protein	19
DYL7218895	622682	635676	12994	AZS27465.1	0	627652	627981	-1	IS66 family insertion sequence hypothetical protein	19
DYL7218900	622682	635676	12994	AZS27003.1	0	627986	629518	-1	IS66-like element ISVa11 family transposase	19
DYL7218905	622682	635676	12994	AZS27004.1	0	629578	629931	-1	IS66 family insertion sequence hypothetical protein	19
DYL7218910	622682	635676	12994	AZS27005.1	0	629928	630248	-1	IS66 family insertion sequence hypothetical protein	19
DYL7218915	622682	635676	12994	0	0	630330	630536	1	IS3 family transposase	19
DYL7218920	622682	635676	12994	AZS27006.1	0	630916	632066	-1	IS3 family transposase	19
DYL7218925	622682	635676	12994	AZS27007.1	0	632091	632438	-1	hypothetical protein	19
DYL7218930	622682	635676	12994	AZS27008.1	0	633064	633531	-1	anaerobic ribonucleoside-triphosphate reductase-activating protein	19
DYL7218935	622682	635676	12994	AZS27466.1	nrdD	633538	635676	-1	anaerobic ribonucleoside-triphosphate reductase	19
DYL7219000	645016	673456	28440	AZS27469.1	0	645016	645195	1	hypothetical protein	19
DYL7219005	645016	673456	28440	AZS27016.1	0	645260	645445	-1	hypothetical protein	19
DYL7219010	645016	673456	28440	0	0	645624	645731	1	excinuclease	19
DYL7219015	645016	673456	28440	0	0	646145	646243	1	excinuclease	19
DYL7219020	645016	673456	28440	AZS27471.1	0	646262	646861	1	pentapeptide repeat-containing protein	19
DYL7219025	645016	673456	28440	AZS27017.1	0	646895	647863	-1	IS30 family transposase	19
DYL7219030	645016	673456	28440	AZS27018.1	0	647804	648004	1	hypothetical protein	19
DYL7219035	645016	673456	28440	0	0	647982	648080	1	excinuclease	19
DYL7219040	645016	673456	28440	AZS27019.1	0	648108	648740	1	hypothetical protein	19
DYL7219045	645016	673456	28440	0	0	648902	649114	-1	hypothetical protein	19
DYL7219050	645016	673456	28440	AZS27020.1	0	649339	650871	-1	IS66-like element ISVa11 family transposase	19
DYL7219055	645016	673456	28440	AZS27021.1	0	650931	651284	-1	IS66 family insertion sequence hypothetical protein	19
DYL7219060	645016	673456	28440	AZS27022.1	0	651281	651601	-1	IS66 family insertion sequence hypothetical protein	19
DYL7219065	645016	673456	28440	AZS27023.1	0	651709	651990	1	hypothetical protein	19
DYL7219070	645016	673456	28440	0	0	651991	652101	1	DUF3265 domain-containing protein	19
DYL7219075	645016	673456	28440	AZS27024.1	0	652164	652541	-1	hypothetical protein	19
DYL7219080	645016	673456	28440	AZS27025.1	0	652532	652756	-1	hypothetical protein	19
DYL7219120	645016	673456	28440	AZS27033.1	0	658100	659143	-1	IS630-like element ISVa15 family transposase	19
DYL7219125	645016	673456	28440	AZS27034.1	0	659164	660123	-1	IS30 family transposase	19
DYL7219130	645016	673456	28440	0	0	660205	660443	1	hypothetical protein	19
DYL7219135	645016	673456	28440	AZS27035.1	0	660752	661723	-1	IS110 family transposase	19
DYL7219140	645016	673456	28440	AZS27036.1	0	662061	662351	-1	type II toxin-antitoxin system RelE/ParE family toxin	19
DYL7219145	645016	673456	28440	AZS27037.1	0	662344	662565	-1	hypothetical protein	19
DYL7219150	645016	673456	28440	0	0	662917	663129	-1	hypothetical protein	19
DYL7219155	645016	673456	28440	0	0	663184	663264	1	VOC family protein	19
DYL7219160	645016	673456	28440	AZS27038.1	0	664392	665465	-1	hypothetical protein	19
DYL7219165	645016	673456	28440	AZS27039.1	0	665699	666849	1	IS3 family transposase	19
DYL7219170	645016	673456	28440	0	0	667533	667657	1	DUF3265 domain-containing protein	19
DYL7219175	645016	673456	28440	0	0	667677	667769	1	ATP-binding protein	19
DYL7219180	645016	673456	28440	AZS27040.1	0	667850	668170	1	IS66 family insertion sequence hypothetical protein	19
DYL7219185	645016	673456	28440	AZS27041.1	0	668167	668520	1	IS66 family insertion sequence hypothetical protein	19
DYL7219190	645016	673456	28440	AZS27042.1	0	668580	670112	1	IS66-like element ISVa11 family transposase	19
DYL7219195	645016	673456	28440	AZS27043.1	0	670133	670552	1	ATP-binding protein	19
DYL7219200	645016	673456	28440	AZS27472.1	0	670549	670659	1	DUF3265 domain-containing protein	19
DYL7219205	645016	673456	28440	AZS27044.1	0	670688	671041	1	hypothetical protein	19
DYL7219210	645016	673456	28440	AZS27045.1	0	671203	671502	1	hypothetical protein	19
DYL7219215	645016	673456	28440	0	0	671638	672018	1	GNAT family N-acetyltransferase	19
DYL7219220	645016	673456	28440	AZS27046.1	0	672037	673005	-1	IS30 family transposase	19
DYL7219225	645016	673456	28440	AZS27047.1	0	673139	673456	1	hypothetical protein	19
DYL7219645	757548	785460	27912	AZS27121.1	0	757548	757703	1	YoaH family protein	20
DYL7219650	757548	785460	27912	0	0	757849	758028	1	IS4 family transposase	20
DYL7219655	757548	785460	27912	0	0	758085	758381	1	IS256 family transposase	20
DYL7219660	757548	785460	27912	AZS27122.1	0	758461	758781	1	IS66 family insertion sequence hypothetical protein	20
DYL7219665	757548	785460	27912	AZS27123.1	0	758778	759131	1	IS66 family insertion sequence hypothetical protein	20
DYL7219670	757548	785460	27912	AZS27124.1	0	759191	760723	1	IS66-like element ISVa11 family transposase	20
DYL7219675	757548	785460	27912	0	0	760760	760891	1	IS256 family transposase	20
DYL7219680	757548	785460	27912	AZS27125.1	0	760949	762099	1	IS3 family transposase	20
DYL7219685	757548	785460	27912	AZS27126.1	0	762473	762883	1	hypothetical protein	20
DYL7219690	757548	785460	27912	0	0	762915	763352	1	IS256 family transposase	20
DYL7219695	757548	785460	27912	AZS27127.1	0	763434	763754	1	IS66 family insertion sequence hypothetical protein	20
DYL7219700	757548	785460	27912	AZS27128.1	0	763751	764104	1	IS66 family insertion sequence hypothetical protein	20
DYL7219705	757548	785460	27912	AZS27129.1	0	764164	765696	1	IS66-like element ISVa9 family transposase	20
DYL7219710	757548	785460	27912	0	0	765727	766503	1	IS256 family transposase	20
DYL7219715	757548	785460	27912	AZS27130.1	0	766845	767057	-1	hypothetical protein	20
DYL7219720	757548	785460	27912	0	0	767284	767892	-1	IS66 family transposase	20
DYL7219725	757548	785460	27912	AZS27131.1	0	767907	769076	-1	ISL3-like element ISVa10 family transposase	20
DYL7219730	757548	785460	27912	0	0	769288	770255	-1	IS3 family transposase	20
DYL7219735	757548	785460	27912	AZS27132.1	0	770549	771436	1	LysR family transcriptional regulator	20
DYL7219740	757548	785460	27912	AZS27133.1	0	771480	774170	-1	bifunctional acyl-CoA synthetase/GNAT family N-acetyltransferase	20
DYL7219745	757548	785460	27912	AZS27134.1	0	774390	774971	1	SPOR domain-containing protein	20
DYL7219750	757548	785460	27912	AZS27135.1	0	775143	776147	1	D-alanine--D-alanine ligase	20
DYL7219755	757548	785460	27912	AZS27136.1	0	776131	777090	-1	integrase	20
DYL7219760	757548	785460	27912	AZS27137.1	0	777193	777564	1	DUF3319 domain-containing protein	20
DYL7219765	757548	785460	27912	AZS27138.1	yciH	777572	777883	1	stress response translation initiation inhibitor YciH	20
DYL7219770	757548	785460	27912	AZS27139.1	0	778153	778437	-1	hypothetical protein	20
DYL7219775	757548	785460	27912	0	0	778434	778670	-1	gcrA cell cycle regulator family protein	20
DYL7219780	757548	785460	27912	AZS27140.1	0	778767	779917	-1	IS3 family transposase	20
DYL7219785	757548	785460	27912	0	0	779982	780392	1	IS30 family transposase	20
DYL7219790	757548	785460	27912	AZS27141.1	0	780450	781370	-1	hypothetical protein	20
DYL7219795	757548	785460	27912	AZS27142.1	0	781576	782109	-1	N-acetyltransferase	20
DYL7219800	757548	785460	27912	AZS27475.1	0	782106	782375	-1	DUF1778 domain-containing protein	20
DYL7219805	757548	785460	27912	0	0	782451	782537	-1	DUF1778 domain-containing protein	20
DYL7219810	757548	785460	27912	AZS27143.1	0	782604	782870	-1	hypothetical protein	20
DYL7219815	757548	785460	27912	0	0	782880	783073	-1	IS4 family transposase	20
DYL7219820	757548	785460	27912	0	0	783134	784209	1	IS3 family transposase	20
DYL7219825	757548	785460	27912	AZS27144.1	0	784283	785460	1	IS3 family transposase	20
DYL7219895	792786	805268	12482	AZS27153.1	0	792786	793271	1	hypothetical protein	20
DYL7219900	792786	805268	12482	AZS27154.1	0	793498	795030	-1	IS66-like element ISVa11 family transposase	20
DYL7219905	792786	805268	12482	AZS27155.1	0	795090	795443	-1	IS66 family insertion sequence hypothetical protein	20
DYL7219910	792786	805268	12482	AZS27156.1	0	795440	795760	-1	IS66 family insertion sequence hypothetical protein	20
DYL7219915	792786	805268	12482	0	0	797209	797283	-1	VOC family protein	20
DYL7219920	792786	805268	12482	AZS27477.1	0	797809	798090	-1	hypothetical protein	20
DYL7219925	792786	805268	12482	AZS27478.1	0	798265	798390	-1	DUF3265 domain-containing protein	20
DYL7219930	792786	805268	12482	AZS27157.1	0	798472	799440	1	IS30 family transposase	20
DYL7219935	792786	805268	12482	AZS27158.1	0	799475	799945	-1	hypothetical protein	20
DYL7219940	792786	805268	12482	0	0	800027	800125	-1	excinuclease	20
DYL7219945	792786	805268	12482	AZS27159.1	0	800148	800561	-1	RDD family protein	20
DYL7219950	792786	805268	12482	AZS27160.1	0	801348	801584	1	RNA-binding protein	20
DYL7219955	792786	805268	12482	AZS27479.1	0	801684	801794	-1	DUF3265 domain-containing protein	20
DYL7219960	792786	805268	12482	AZS27161.1	0	801851	802129	1	type II toxin-antitoxin system RelB/DinJ family antitoxin	20
DYL7219965	792786	805268	12482	AZS27162.1	0	802122	802391	1	type II toxin-antitoxin system YafQ family toxin	20
DYL7219970	792786	805268	12482	AZS27163.1	0	802547	802729	-1	hypothetical protein	20
DYL7219975	792786	805268	12482	AZS27164.1	0	803006	803326	1	IS66 family insertion sequence hypothetical protein	20
DYL7219980	792786	805268	12482	AZS27165.1	0	803323	803676	1	IS66 family insertion sequence hypothetical protein	20
DYL7219985	792786	805268	12482	AZS27166.1	0	803736	805268	1	IS66-like element ISVa9 family transposase	20
DYL7220970	1047420	1068428	21008	AZS27344.1	0	1047420	1048160	-1	TatD family deoxyribonuclease	21
DYL7220975	1047420	1068428	21008	AZS27345.1	0	1048135	1048329	-1	hypothetical protein	21
DYL7220980	1047420	1068428	21008	AZS27346.1	0	1048270	1049238	1	IS30 family transposase	21
DYL7220985	1047420	1068428	21008	0	0	1049269	1050585	-1	hypothetical protein	21
DYL7220990	1047420	1068428	21008	AZS27347.1	0	1050578	1051435	-1	hypothetical protein	21
DYL7220995	1047420	1068428	21008	AZS27348.1	0	1051436	1053205	-1	ATPase	21
DYL7221000	1047420	1068428	21008	0	0	1053847	1053972	-1	regulator protein	21
DYL7221005	1047420	1068428	21008	AZS27349.1	0	1054079	1054702	-1	hypothetical protein	21
DYL7221010	1047420	1068428	21008	AZS27350.1	0	1054702	1055793	-1	MBL fold metallo-hydrolase	21
DYL7221015	1047420	1068428	21008	AZS27351.1	0	1055958	1056614	-1	amino acid adenylation	21
DYL7221020	1047420	1068428	21008	AZS27352.1	0	1056684	1057577	-1	hypothetical protein	21
DYL7221025	1047420	1068428	21008	AZS27353.1	0	1057580	1059022	-1	hypothetical protein	21
DYL7221030	1047420	1068428	21008	AZS27354.1	0	1059049	1065378	-1	DEAD/DEAH box helicase	21
DYL7221035	1047420	1068428	21008	AZS27355.1	0	1065379	1067169	-1	hypothetical protein	21
DYL7221040	1047420	1068428	21008	AZS27356.1	0	1067385	1068428	1	IS630-like element ISVa15 family transposase	21
DYL7221045	1047420	1068428	21008	AZS27357.1	0	1068398	1069786	-1	hypothetical protein	21
DYL7221125	1090718	1099066	8348	AZS27369.1	0	1090718	1091047	-1	XRE family transcriptional regulator	21
DYL7221130	1090718	1099066	8348	AZS27370.1	0	1091149	1091691	1	hypothetical protein	21
DYL7221135	1090718	1099066	8348	AZS27371.1	0	1091676	1093058	1	diguanylate cyclase	21
DYL7221140	1090718	1099066	8348	AZS27372.1	0	1093277	1094185	1	IS5 family transposase	21
DYL7221145	1090718	1099066	8348	0	0	1094291	1094848	1	hypothetical protein	21
DYL7221150	1090718	1099066	8348	AZS27373.1	0	1095577	1096530	-1	transposase	21
DYL7221155	1090718	1099066	8348	AZS27374.1	0	1096527	1098401	-1	integrase	21
DYL7221160	1090718	1099066	8348	AZS27375.1	0	1098398	1099066	-1	heteromeric transposase endonuclease subunit TnsA	21
