# Supplementary material for: Comparative Genomics Analysis of Vibrio anguillarum Isolated from Lumpfish (Cyclopterus lumpus) in Newfoundland Reveal Novel Chromosomal Organizations
Source: Microorganisms. 2020 Oct 27;8(11):1666. doi: 10.3390/microorganisms8111666 (PMC7716436; doi:10.3390/microorganisms8111666)
Supplement: Supplementary file 1 [file microorganisms-08-01666-s001.zip › Supplementary/Supplementary file 3_VIB43_Chr-1.xls]

## Sheet: Islandviewer Results
Island start	Island end	Length	Method	Gene name	Gene ID	Locus	Gene start	Gene end	Strand	Product	External Annotations
48293	56988	8695	Predicted by at least one method			CK207_00250	48293	48931	1	integrase	f
48293	56988	8695	Predicted by at least one method	ASW79689.1		CK207_00255	48943	49473	1	hypothetical protein	1
48293	56988	8695	Predicted by at least one method	ASW79690.1		CK207_00260	49473	50834	1	integrase	1
48293	56988	8695	Predicted by at least one method	ASW79691.1		CK207_00265	51231	51713	-1	DUF4231 domain-containing protein	1
48293	56988	8695	Predicted by at least one method	ASW79692.1		CK207_00270	51800	52975	-1	nucleoside phosphorylase	1
48293	56988	8695	Predicted by at least one method	ASW79693.1		CK207_00275	52972	53421	-1	response regulator	1
48293	56988	8695	Predicted by at least one method	ASW82351.1		CK207_00280	53418	53903	-1	hypothetical protein	1
48293	56988	8695	Predicted by at least one method	ASW79694.1		CK207_00285	56365	56988	-1	hypothetical protein	1
48943	59675	10732	Predicted by at least one method	ASW79689.1		CK207_00255	48943	49473	1	hypothetical protein	1
48943	59675	10732	Predicted by at least one method	ASW79690.1		CK207_00260	49473	50834	1	integrase	1
48943	59675	10732	Predicted by at least one method	ASW79691.1		CK207_00265	51231	51713	-1	DUF4231 domain-containing protein	1
48943	59675	10732	Predicted by at least one method	ASW79692.1		CK207_00270	51800	52975	-1	nucleoside phosphorylase	1
48943	59675	10732	Predicted by at least one method	ASW79693.1		CK207_00275	52972	53421	-1	response regulator	1
48943	59675	10732	Predicted by at least one method	ASW82351.1		CK207_00280	53418	53903	-1	hypothetical protein	1
48943	59675	10732	Predicted by at least one method	ASW79694.1		CK207_00285	56365	56988	-1	hypothetical protein	1
48943	59675	10732	Predicted by at least one method			CK207_00290	57240	57878	1	ATP-dependent protease	1
48943	59675	10732	Predicted by at least one method	ASW79695.1		CK207_00295	57884	58843	-1	DUF2860 domain-containing protein	1
48943	59675	10732	Predicted by at least one method	ASW79696.1		CK207_00300	59076	59675	-1	thiol:disulfide interchange protein	1
116287	124581	8294	Predicted by at least one method	ASW79751.1		CK207_00620	115937	116290	-1	IS66 family insertion sequence hypothetical protein	1
116287	124581	8294	Predicted by at least one method	ASW79752.1		CK207_00625	116287	116607	-1	IS66 family insertion sequence hypothetical protein	1
116287	124581	8294	Predicted by at least one method	ASW79753.1		CK207_00630	116684	116803	-1	hypothetical protein	1
116287	124581	8294	Predicted by at least one method	ASW79754.1		CK207_00635	116797	117105	-1	IS66 family insertion sequence hypothetical protein	1
116287	124581	8294	Predicted by at least one method	ASW79755.1		CK207_00640	117130	118485	-1	hypothetical protein	1
116287	124581	8294	Predicted by at least one method	ASW79756.1		CK207_00645	118482	119222	-1	hypothetical protein	1
116287	124581	8294	Predicted by at least one method	ASW79757.1		CK207_00650	119231	120274	-1	IS630 family transposase ISVa15	1
116287	124581	8294	Predicted by at least one method	ASW79758.1		CK207_00655	120295	121017	-1	hypothetical protein	1
116287	124581	8294	Predicted by at least one method			CK207_00660	121169	121513	1	hypothetical protein	1
116287	124581	8294	Predicted by at least one method	ASW79759.1		CK207_00665	121589	121855	-1	DUF1145 domain-containing protein	1
116287	124581	8294	Predicted by at least one method	ASW82352.1	rsmD	CK207_00670	121852	122451	-1	16S rRNA (guanine(966)-N(2))-methyltransferase RsmD	1
116287	124581	8294	Predicted by at least one method	ASW79760.1		CK207_00675	122666	123844	1	signal recognition particle-docking protein FtsY	1
116287	124581	8294	Predicted by at least one method	ASW79761.1	ftsE	CK207_00680	123907	124581	1	cell division ATP-binding protein FtsE	1
116287	124581	8294	Predicted by at least one method	ASW79762.1		CK207_00685	124571	125539	1	cell division protein FtsX	1
142963	175908	32945	Predicted by at least one method	ASW79777.1		CK207_00770	142963	144222	1	integrase	1
142963	175908	32945	Predicted by at least one method	ASW79778.1		CK207_00775	144296	145195	-1	hypothetical protein	1
142963	175908	32945	Predicted by at least one method	ASW79779.1		CK207_00780	145661	146296	1	inovirus Gp2 family protein	1
142963	175908	32945	Predicted by at least one method	ASW79780.1		CK207_00785	146361	147035	1	inovirus Gp2 family protein	1
142963	175908	32945	Predicted by at least one method	ASW79781.1		CK207_00790	147089	147685	1	inovirus Gp2 family protein	1
142963	175908	32945	Predicted by at least one method	ASW79782.1		CK207_00795	147750	147950	1	AlpA family phage regulatory protein	1
142963	175908	32945	Predicted by at least one method	ASW79783.1		CK207_00800	148018	148464	1	ribonuclease H	1
142963	175908	32945	Predicted by at least one method	ASW79784.1		CK207_00805	148700	150442	1	ATP-dependent endonuclease	1
142963	175908	32945	Predicted by at least one method	ASW79785.1		CK207_00810	150477	151994	-1	hypothetical protein	1
142963	175908	32945	Predicted by at least one method	ASW79786.1		CK207_00815	152252	152479	-1	hypothetical protein	1
142963	175908	32945	Predicted by at least one method	ASW79787.1		CK207_00820	152527	152895	-1	hypothetical protein	1
142963	175908	32945	Predicted by at least one method	ASW79788.1		CK207_00825	152892	153659	-1	WYL domain-containing protein	1
142963	175908	32945	Predicted by at least one method	ASW79789.1		CK207_00830	153798	153974	-1	hypothetical protein	1
142963	175908	32945	Predicted by at least one method	ASW79790.1		CK207_00835	153978	154421	-1	DUF2787 domain-containing protein	1
142963	175908	32945	Predicted by at least one method	ASW79791.1		CK207_00840	154472	154915	-1	DUF2787 domain-containing protein	1
142963	175908	32945	Predicted by at least one method	ASW79792.1		CK207_00845	154906	155379	-1	hypothetical protein	1
142963	175908	32945	Predicted by at least one method	ASW79793.1		CK207_00850	155596	155853	1	XRE family transcriptional regulator	1
142963	175908	32945	Predicted by at least one method	ASW79794.1		CK207_00855	155857	156498	1	DUF4433 domain-containing protein	1
142963	175908	32945	Predicted by at least one method	ASW82354.1		CK207_00860	156512	157552	1	Appr-1-p processing protein	1
142963	175908	32945	Predicted by at least one method	ASW79795.1		CK207_00865	157680	159686	1	ATP-binding protein	1
142963	175908	32945	Predicted by at least one method	ASW79796.1		CK207_00870	159793	161325	-1	IS66 family transposase ISVa9	1
142963	175908	32945	Predicted by at least one method	ASW79797.1		CK207_00875	161385	161738	-1	IS66 family insertion sequence hypothetical protein	1
142963	175908	32945	Predicted by at least one method	ASW79798.1		CK207_00880	161735	162055	-1	IS66 family insertion sequence hypothetical protein	1
142963	175908	32945	Predicted by at least one method	ASW79799.1	trmA	CK207_00885	162288	163397	-1	tRNA (uridine(54)-C5)-methyltransferase TrmA	1
142963	175908	32945	Predicted by at least one method	ASW79800.1		CK207_00890	163750	165159	1	integrase	1
142963	175908	32945	Predicted by at least one method			CK207_00895	165199	165540	-1	IS630 family transposase	1
142963	175908	32945	Predicted by at least one method	ASW79801.1		CK207_00900	165622	165942	1	IS66 family insertion sequence hypothetical protein	1
142963	175908	32945	Predicted by at least one method	ASW79802.1		CK207_00905	165939	166292	1	IS66 family insertion sequence hypothetical protein	1
142963	175908	32945	Predicted by at least one method	ASW79803.1		CK207_00910	166352	167884	1	IS66 family transposase ISVa9	1
142963	175908	32945	Predicted by at least one method			CK207_00915	167912	168622	-1	IS630 family transposase	1
142963	175908	32945	Predicted by at least one method	ASW79804.1		CK207_00920	168741	169025	-1	hypothetical protein	1
142963	175908	32945	Predicted by at least one method	ASW79805.1		CK207_00925	169093	169515	-1	hypothetical protein	1
142963	175908	32945	Predicted by at least one method	ASW79806.1		CK207_00930	170194	171114	1	WYL domain-containing protein	1
142963	175908	32945	Predicted by at least one method	ASW79807.1		CK207_00935	171173	171940	1	DUF1883 domain-containing protein	1
142963	175908	32945	Predicted by at least one method	ASW79808.1	btuB	CK207_00940	172504	174339	1	TonB-dependent vitamin B12 receptor	1
142963	175908	32945	Predicted by at least one method	ASW79809.1		CK207_00945	174343	175074	1	ATPase	1
142963	175908	32945	Predicted by at least one method	ASW79810.1		CK207_00950	175096	175908	1	glutamate racemase	1
142963	175908	32945	Predicted by at least one method	ASW79811.1		CK207_00955	175871	176326	-1	RNA-binding protein	1
262186	281513	19327	Predicted by at least one method	ASW79872.1		CK207_01375	262186	263298	-1	type I pantothenate kinase	2
262186	281513	19327	Predicted by at least one method	ASW79873.1	tuf	CK207_01400	263809	264993	1	elongation factor Tu	2
262186	281513	19327	Predicted by at least one method	ASW82357.1		CK207_01405	265247	265627	1	preprotein translocase subunit SecE	2
262186	281513	19327	Predicted by at least one method	ASW79874.1	nusG	CK207_01410	265640	266188	1	transcription termination/antitermination protein NusG	2
262186	281513	19327	Predicted by at least one method	ASW79875.1	rplK	CK207_01415	266322	266750	1	50S ribosomal protein L11	2
262186	281513	19327	Predicted by at least one method	ASW79876.1		CK207_01420	266755	267456	1	50S ribosomal protein L1	2
262186	281513	19327	Predicted by at least one method	ASW79877.1		CK207_01425	267745	268233	1	50S ribosomal protein L10	2
262186	281513	19327	Predicted by at least one method	ASW79878.1		CK207_01430	268294	268659	1	50S ribosomal protein L7/L12	2
262186	281513	19327	Predicted by at least one method	ASW79879.1	rpoB	CK207_01435	268912	272940	1	DNA-directed RNA polymerase subunit beta	2
262186	281513	19327	Predicted by at least one method	ASW79880.1	rpoC	CK207_01440	273020	277222	1	DNA-directed RNA polymerase subunit beta'	2
262186	281513	19327	Predicted by at least one method	ASW79881.1		CK207_01445	277347	278654	1	IS4 family transposase	2
262186	281513	19327	Predicted by at least one method	ASW79882.1		CK207_01450	278736	279230	-1	Rsd/AlgQ family anti-sigma factor	2
262186	281513	19327	Predicted by at least one method	ASW79883.1		CK207_01455	279270	280196	1	NAD(+) diphosphatase	2
262186	281513	19327	Predicted by at least one method	ASW79884.1		CK207_01460	280446	281513	1	uroporphyrinogen decarboxylase	2
457442	471689	14247	Predicted by at least one method	ASW80030.1		CK207_02385	457442	458203	1	XRE family transcriptional regulator	3
457442	471689	14247	Predicted by at least one method	ASW80031.1	glmS	CK207_02390	458291	460123	1	glutamine--fructose-6-phosphate transaminase (isomerizing)	3
457442	471689	14247	Predicted by at least one method	ASW80032.1		CK207_02395	460590	462281	1	SAM-dependent methyltransferase	3
457442	471689	14247	Predicted by at least one method	ASW80033.1		CK207_02400	462305	463087	-1	hypothetical protein	3
457442	471689	14247	Predicted by at least one method	ASW80034.1		CK207_02405	463088	464095	-1	hypothetical protein	3
457442	471689	14247	Predicted by at least one method	ASW80035.1		CK207_02410	464097	466553	-1	hypothetical protein	3
457442	471689	14247	Predicted by at least one method	ASW80036.1		CK207_02415	466558	466983	-1	hypothetical protein	3
457442	471689	14247	Predicted by at least one method	ASW80037.1		CK207_02420	467353	468396	-1	IS630 family transposase ISVa15	3
457442	471689	14247	Predicted by at least one method	ASW80038.1		CK207_02425	468785	469615	1	heteromeric transposase endonuclease subunit TnsA	3
457442	471689	14247	Predicted by at least one method	ASW80039.1		CK207_02430	469599	471689	1	transposase	3
457442	471689	14247	Predicted by at least one method	ASW80040.1		CK207_02435	471686	473314	1	transcriptional antiterminator	3
460590	466983	6393	Predicted by at least one method	ASW80032.1		CK207_02395	460590	462281	1	SAM-dependent methyltransferase
460590	466983	6393	Predicted by at least one method	ASW80033.1		CK207_02400	462305	463087	-1	hypothetical protein
460590	466983	6393	Predicted by at least one method	ASW80034.1		CK207_02405	463088	464095	-1	hypothetical protein
460590	466983	6393	Predicted by at least one method	ASW80035.1		CK207_02410	464097	466553	-1	hypothetical protein
460590	466983	6393	Predicted by at least one method	ASW80036.1		CK207_02415	466558	466983	-1	hypothetical protein
588762	597459	8697	Predicted by at least one method	ASW80134.1		CK207_02985	588762	589481	1	hypothetical protein	4
588762	597459	8697	Predicted by at least one method	ASW80135.1		CK207_02990	590801	591487	1	TIR domain protein	4
588762	597459	8697	Predicted by at least one method	ASW80136.1		CK207_02995	591659	592921	1	ATP-binding protein	4
588762	597459	8697	Predicted by at least one method	ASW80137.1		CK207_03000	592914	593756	1	DUF4435 domain-containing protein	4
588762	597459	8697	Predicted by at least one method			CK207_03005	593753	593863	1	DUF3265 domain-containing protein	4
588762	597459	8697	Predicted by at least one method	ASW80138.1		CK207_03010	594025	595194	-1	ISL3 family transposase ISVa10	4
588762	597459	8697	Predicted by at least one method	ASW80139.1		CK207_03015	595492	596073	-1	DUF2913 domain-containing protein	4
588762	597459	8697	Predicted by at least one method	ASW80140.1		CK207_03020	596326	597459	1	integrase	4
588762	593863	5101	Predicted by at least one method	ASW80134.1		CK207_02985	588762	589481	1	hypothetical protein	4
588762	593863	5101	Predicted by at least one method	ASW80135.1		CK207_02990	590801	591487	1	TIR domain protein	4
588762	593863	5101	Predicted by at least one method	ASW80136.1		CK207_02995	591659	592921	1	ATP-binding protein	4
588762	593863	5101	Predicted by at least one method	ASW80137.1		CK207_03000	592914	593756	1	DUF4435 domain-containing protein	4
588762	593863	5101	Predicted by at least one method			CK207_03005	593753	593863	1	DUF3265 domain-containing protein	4
706676	731420	24744	Predicted by at least one method	ASW80221.1		CK207_03455	706676	707479	1	prolipoprotein diacylglyceryl transferase	5
706676	731420	24744	Predicted by at least one method			CK207_03460	707495	707938	1	thymidylate synthase	5
706676	731420	24744	Predicted by at least one method	ASW80222.1		CK207_03465	708070	708864	1	thymidylate synthase	5
706676	731420	24744	Predicted by at least one method	ASW80223.1		CK207_03470	709080	711890	-1	hypothetical protein	5
706676	731420	24744	Predicted by at least one method	ASW80224.1		CK207_03475	712189	713478	-1	hypothetical protein	5
706676	731420	24744	Predicted by at least one method	ASW80225.1		CK207_03480	714216	714425	-1	XRE family transcriptional regulator	5
706676	731420	24744	Predicted by at least one method	ASW80226.1		CK207_03485	714525	715070	1	hypothetical protein	5
706676	731420	24744	Predicted by at least one method	ASW80227.1		CK207_03490	715060	716379	1	serine/threonine protein kinase HipA	5
706676	731420	24744	Predicted by at least one method	ASW80228.1		CK207_03495	716440	716637	1	hypothetical protein	5
706676	731420	24744	Predicted by at least one method	ASW80229.1		CK207_03500	716799	717161	1	transcriptional regulator	5
706676	731420	24744	Predicted by at least one method	ASW80230.1		CK207_03505	717269	718384	-1	hypothetical protein	5
706676	731420	24744	Predicted by at least one method	ASW80231.1		CK207_03510	718719	719198	-1	hypothetical protein	5
706676	731420	24744	Predicted by at least one method	ASW80232.1		CK207_03515	720213	721028	-1	hypothetical protein	5
706676	731420	24744	Predicted by at least one method	ASW80233.1		CK207_03520	721012	722025	-1	RNA-dependent DNA polymerase	5
706676	731420	24744	Predicted by at least one method	ASW80234.1		CK207_03525	722027	723031	-1	hypothetical protein	5
706676	731420	24744	Predicted by at least one method	ASW80235.1		CK207_03530	723478	725643	-1	AAA family ATPase	5
706676	731420	24744	Predicted by at least one method	ASW80236.1		CK207_03535	725640	726077	-1	hypothetical protein	5
706676	731420	24744	Predicted by at least one method	ASW80237.1		CK207_03540	726100	726786	-1	hypothetical protein	5
706676	731420	24744	Predicted by at least one method	ASW80238.1		CK207_03545	726790	729351	-1	hypothetical protein	5
706676	731420	24744	Predicted by at least one method	ASW80239.1		CK207_03550	729475	731007	-1	IS66 family transposase ISVa9	5
706676	731420	24744	Predicted by at least one method	ASW80240.1		CK207_03555	731067	731420	-1	IS66 family insertion sequence hypothetical protein	5
706676	731420	24744	Predicted by at least one method	ASW82364.1		CK207_03560	731417	731746	-1	IS66 family insertion sequence hypothetical protein	5
708070	723031	14961	Predicted by at least one method	ASW80222.1		CK207_03465	708070	708864	1	thymidylate synthase	5
708070	723031	14961	Predicted by at least one method	ASW80223.1		CK207_03470	709080	711890	-1	hypothetical protein	5
708070	723031	14961	Predicted by at least one method	ASW80224.1		CK207_03475	712189	713478	-1	hypothetical protein	5
708070	723031	14961	Predicted by at least one method	ASW80225.1		CK207_03480	714216	714425	-1	XRE family transcriptional regulator	5
708070	723031	14961	Predicted by at least one method	ASW80226.1		CK207_03485	714525	715070	1	hypothetical protein	5
708070	723031	14961	Predicted by at least one method	ASW80227.1		CK207_03490	715060	716379	1	serine/threonine protein kinase HipA	5
708070	723031	14961	Predicted by at least one method	ASW80228.1		CK207_03495	716440	716637	1	hypothetical protein	5
708070	723031	14961	Predicted by at least one method	ASW80229.1		CK207_03500	716799	717161	1	transcriptional regulator	5
708070	723031	14961	Predicted by at least one method	ASW80230.1		CK207_03505	717269	718384	-1	hypothetical protein	5
708070	723031	14961	Predicted by at least one method	ASW80231.1		CK207_03510	718719	719198	-1	hypothetical protein	5
708070	723031	14961	Predicted by at least one method	ASW80232.1		CK207_03515	720213	721028	-1	hypothetical protein	5
708070	723031	14961	Predicted by at least one method	ASW80233.1		CK207_03520	721012	722025	-1	RNA-dependent DNA polymerase	5
708070	723031	14961	Predicted by at least one method	ASW80234.1		CK207_03525	722027	723031	-1	hypothetical protein	5
722585	729446	6861	Predicted by at least one method	ASW80234.1		CK207_03525	722027	723031	-1	hypothetical protein	5
722585	729446	6861	Predicted by at least one method	ASW80235.1		CK207_03530	723478	725643	-1	AAA family ATPase	5
722585	729446	6861	Predicted by at least one method	ASW80236.1		CK207_03535	725640	726077	-1	hypothetical protein	5
722585	729446	6861	Predicted by at least one method	ASW80237.1		CK207_03540	726100	726786	-1	hypothetical protein	5
722585	729446	6861	Predicted by at least one method	ASW80238.1		CK207_03545	726790	729351	-1	hypothetical protein	5
866497	887777	21280	Predicted by at least one method	ASW80352.1		CK207_04180	866497	866724	-1	hypothetical protein	6
866497	887777	21280	Predicted by at least one method	ASW80353.1		CK207_04185	866772	867140	-1	hypothetical protein	6
866497	887777	21280	Predicted by at least one method	ASW80354.1		CK207_04190	867137	867904	-1	WYL domain-containing protein	6
866497	887777	21280	Predicted by at least one method	ASW80355.1		CK207_04195	868043	868219	-1	hypothetical protein	6
866497	887777	21280	Predicted by at least one method	ASW80356.1		CK207_04200	868223	868666	-1	DUF2787 domain-containing protein	6
866497	887777	21280	Predicted by at least one method	ASW80357.1		CK207_04205	868717	869160	-1	DUF2787 domain-containing protein	6
866497	887777	21280	Predicted by at least one method	ASW80358.1		CK207_04210	869151	869624	-1	hypothetical protein	6
866497	887777	21280	Predicted by at least one method	ASW82366.1		CK207_04215	869753	869968	1	AlpA family phage regulatory protein	6
866497	887777	21280	Predicted by at least one method	ASW80359.1		CK207_04220	870478	871628	-1	IS3 family transposase	6
866497	887777	21280	Predicted by at least one method	ASW80360.1		CK207_04225	871627	872157	1	HNH endonuclease	6
866497	887777	21280	Predicted by at least one method	ASW80361.1		CK207_04230	872225	873391	1	DNA (cytosine-5-)-methyltransferase	6
866497	887777	21280	Predicted by at least one method	ASW80362.1		CK207_04235	873479	876538	1	histidine kinase	6
866497	887777	21280	Predicted by at least one method	ASW80363.1		CK207_04240	876531	878387	1	hypothetical protein	6
866497	887777	21280	Predicted by at least one method			CK207_04245	878534	878635	-1	integrase	6
866497	887777	21280	Predicted by at least one method			CK207_04250	878674	879584	1	IS3 family transposase	6
866497	887777	21280	Predicted by at least one method	ASW80364.1		CK207_04255	879617	881149	-1	IS66 family transposase ISVa11	6
866497	887777	21280	Predicted by at least one method	ASW80365.1		CK207_04260	881209	881562	-1	IS66 family insertion sequence hypothetical protein	6
866497	887777	21280	Predicted by at least one method	ASW80366.1		CK207_04265	881559	881879	-1	IS66 family insertion sequence hypothetical protein	6
866497	887777	21280	Predicted by at least one method			CK207_04270	881960	882271	1	IS3 family transposase	6
866497	887777	21280	Predicted by at least one method			CK207_04275	882281	883420	-1	integrase	6
866497	887777	21280	Predicted by at least one method	ASW80367.1		CK207_04280	883850	884080	1	DNA-binding protein	6
866497	887777	21280	Predicted by at least one method			CK207_04285	884179	885182	-1	CopG family transcriptional regulator	6
866497	887777	21280	Predicted by at least one method	ASW80368.1		CK207_04290	885563	886204	1	inovirus Gp2 family protein	6
866497	887777	21280	Predicted by at least one method	ASW80369.1		CK207_04295	886238	887224	-1	GTPase	6
866497	887777	21280	Predicted by at least one method	ASW80370.1		CK207_04300	887331	887777	-1	DUF2787 domain-containing protein	6
901059	912102	11043	Predicted by at least one method	ASW80384.1		CK207_04375	900981	902048	1	N-acetylneuraminic acid mutarotase	6
901059	912102	11043	Predicted by at least one method	ASW80385.1		CK207_04380	902242	903096	-1	tagatose bisphosphate family class II aldolase	6
901059	912102	11043	Predicted by at least one method	ASW80386.1	nagA	CK207_04385	903087	904295	-1	N-acetylglucosamine-6-phosphate deacetylase	6
901059	912102	11043	Predicted by at least one method	ASW80387.1		CK207_04390	904285	904725	-1	PTS N-acetylgalactosamine transporter subunit IIA	6
901059	912102	11043	Predicted by at least one method	ASW80388.1		CK207_04395	904784	905668	-1	PTS N-acetylgalactosamine transporter subunit IID	6
901059	912102	11043	Predicted by at least one method	ASW80389.1		CK207_04400	905658	906434	-1	PTS mannose/fructose/sorbose/N-acetylgalactosamine transporter subunit IIC	6
901059	912102	11043	Predicted by at least one method	ASW80390.1		CK207_04405	906452	906925	-1	PTS N-acetylgalactosamine transporter subunit IIB	6
901059	912102	11043	Predicted by at least one method	ASW80391.1		CK207_04410	906948	908105	-1	tagatose-6-phosphate ketose isomerase	6
901059	912102	11043	Predicted by at least one method	ASW80392.1		CK207_04415	908105	909412	-1	D-tagatose-bisphosphate aldolase, class II, non-catalytic subunit	6
901059	912102	11043	Predicted by at least one method	ASW80393.1		CK207_04420	909421	910197	-1	DeoR/GlpR transcriptional regulator	6
901059	912102	11043	Predicted by at least one method	ASW80394.1		CK207_04425	910623	911390	-1	DeoR/GlpR transcriptional regulator	6
912156	940756	28600	Predicted by at least one method	ASW80395.1		CK207_04430	912156	912578	-1	DUF2787 domain-containing protein	6
912156	940756	28600	Predicted by at least one method	ASW80396.1		CK207_04435	912628	913071	-1	DUF2787 domain-containing protein	6
912156	940756	28600	Predicted by at least one method	ASW80397.1		CK207_04440	913062	913535	-1	hypothetical protein	6
912156	940756	28600	Predicted by at least one method			CK207_04445	913664	913847	1	transcriptional regulator	6
912156	940756	28600	Predicted by at least one method	ASW80398.1		CK207_04450	913952	914812	-1	YafY family transcriptional regulator	6
912156	940756	28600	Predicted by at least one method	ASW80399.1		CK207_04455	914951	916984	1	hypothetical protein	6
912156	940756	28600	Predicted by at least one method	ASW80400.1		CK207_04460	916977	917384	1	hypothetical protein	6
912156	940756	28600	Predicted by at least one method	ASW80401.1		CK207_04465	917388	918565	-1	IS3 family transposase	6
912156	940756	28600	Predicted by at least one method	ASW80402.1		CK207_04470	918818	920548	1	helicase	6
912156	940756	28600	Predicted by at least one method	ASW80403.1		CK207_04475	920557	922527	1	ATP-dependent helicase	6
912156	940756	28600	Predicted by at least one method	ASW80404.1		CK207_04480	922641	923102	-1	hypothetical protein	6
912156	940756	28600	Predicted by at least one method	ASW80405.1		CK207_04485	923234	923623	1	XRE family transcriptional regulator	6
912156	940756	28600	Predicted by at least one method	ASW80406.1		CK207_04490	923727	924608	1	restriction endonuclease	6
912156	940756	28600	Predicted by at least one method	ASW80407.1		CK207_04495	924615	928049	1	type I restriction-modification system deoxyribonuclease	6
912156	940756	28600	Predicted by at least one method	ASW80408.1		CK207_04500	928095	929627	1	SAM-dependent methyltransferase	6
912156	940756	28600	Predicted by at least one method	ASW80409.1		CK207_04505	929624	931192	1	restriction endonuclease subunit S	6
912156	940756	28600	Predicted by at least one method	ASW80410.1		CK207_04510	931192	932790	1	chromosome segregation protein SMC	6
912156	940756	28600	Predicted by at least one method	ASW80411.1		CK207_04515	932790	933305	1	hypothetical protein	6
912156	940756	28600	Predicted by at least one method	ASW80412.1		CK207_04520	933357	933677	1	IS66 family insertion sequence hypothetical protein	6
912156	940756	28600	Predicted by at least one method	ASW80413.1		CK207_04525	933674	934027	1	IS66 family insertion sequence hypothetical protein	6
912156	940756	28600	Predicted by at least one method	ASW80414.1		CK207_04530	934087	935619	1	IS66 family transposase ISVa11	6
912156	940756	28600	Predicted by at least one method	ASW80415.1		CK207_04535	935672	936052	1	hypothetical protein	6
912156	940756	28600	Predicted by at least one method			CK207_04540	936049	936720	-1	integrase	6
912156	940756	28600	Predicted by at least one method	ASW80416.1		CK207_04545	936802	937122	1	IS66 family insertion sequence hypothetical protein	6
912156	940756	28600	Predicted by at least one method	ASW80417.1		CK207_04550	937119	937472	1	IS66 family insertion sequence hypothetical protein	6
912156	940756	28600	Predicted by at least one method	ASW80418.1		CK207_04555	937532	939064	1	IS66 family transposase ISVa11	6
912156	940756	28600	Predicted by at least one method			CK207_04560	939096	939671	-1	integrase	6
912156	940756	28600	Predicted by at least one method	ASW80419.1		CK207_04570	940271	940756	-1	SsrA-binding protein SmpB	6
1012167	1023046	10879	Predicted by at least one method	ASW80481.1		CK207_04925	1012167	1012694	1	low molecular weight phosphotyrosine protein phosphatase	6
1012167	1023046	10879	Predicted by at least one method	ASW80482.1		CK207_04930	1012993	1014111	1	UDP-N-acetylglucosamine 2-epimerase (non-hydrolyzing)	6
1012167	1023046	10879	Predicted by at least one method	ASW80483.1		CK207_04935	1014129	1015370	1	UDP-N-acetyl-D-mannosamine dehydrogenase	6
1012167	1023046	10879	Predicted by at least one method	ASW80484.1		CK207_04940	1015414	1016613	1	hypothetical protein	6
1012167	1023046	10879	Predicted by at least one method	ASW80485.1		CK207_04945	1016614	1017942	1	flippase	6
1012167	1023046	10879	Predicted by at least one method	ASW80486.1		CK207_04950	1017947	1018894	1	glycosyltransferase family 2 protein	6
1012167	1023046	10879	Predicted by at least one method	ASW80487.1		CK207_04955	1018878	1019984	1	glycosyltransferase	6
1012167	1023046	10879	Predicted by at least one method	ASW80488.1		CK207_04960	1019965	1020531	1	serine acetyltransferase	6
1012167	1023046	10879	Predicted by at least one method	ASW80489.1		CK207_04965	1020528	1021565	1	glycosyltransferase family 1 protein	6
1012167	1023046	10879	Predicted by at least one method	ASW80490.1		CK207_04970	1021543	1022268	1	hypothetical protein	6
1012167	1023046	10879	Predicted by at least one method	ASW80491.1		CK207_04975	1022300	1023046	1	glycosyltransferase	6
1095063	1136808	41745	Predicted by at least one method	ASW80553.1		CK207_05305	1095063	1096550	1	PTS glucose transporter subunit IIBC	7
1095063	1136808	41745	Predicted by at least one method	ASW80554.1		CK207_05310	1096879	1098549	1	glutamine--tRNA ligase	7
1095063	1136808	41745	Predicted by at least one method	ASW80555.1		CK207_05315	1098776	1103332	1	hypothetical protein	7
1095063	1136808	41745	Predicted by at least one method	ASW82372.1		CK207_05320	1103503	1104297	1	tRNA pseudouridine(38-40) synthase	7
1095063	1136808	41745	Predicted by at least one method	ASW80556.1		CK207_05325	1104473	1105399	1	acetyl-CoA carboxylase carboxyltransferase subunit beta	7
1095063	1136808	41745	Predicted by at least one method	ASW80557.1		CK207_05330	1105444	1106709	1	bifunctional tetrahydrofolate synthase/dihydrofolate synthase	7
1095063	1136808	41745	Predicted by at least one method	ASW80558.1		CK207_05335	1106710	1107255	1	SPOR domain-containing protein	7
1095063	1136808	41745	Predicted by at least one method	ASW80559.1		CK207_05340	1107317	1107808	1	bacteriocin production protein	7
1095063	1136808	41745	Predicted by at least one method	ASW80560.1		CK207_05345	1107842	1109356	1	amidophosphoribosyltransferase	7
1095063	1136808	41745	Predicted by at least one method	ASW80561.1		CK207_05350	1109439	1110764	-1	sodium:proton antiporter	7
1095063	1136808	41745	Predicted by at least one method	ASW80562.1		CK207_05355	1110786	1111445	-1	ribonuclease T	7
1095063	1136808	41745	Predicted by at least one method	ASW80563.1		CK207_05360	1111648	1112529	1	sodium-type flagellar protein MotY	7
1095063	1136808	41745	Predicted by at least one method	ASW80564.1	gloA	CK207_05365	1112637	1113053	-1	lactoylglutathione lyase	7
1095063	1136808	41745	Predicted by at least one method	ASW80565.1		CK207_05370	1113281	1114431	-1	IS3 family transposase	7
1095063	1136808	41745	Predicted by at least one method			CK207_05375	1114493	1115422	-1	IS66 family transposase	7
1095063	1136808	41745	Predicted by at least one method	ASW80566.1		CK207_05380	1115482	1115835	-1	IS66 family insertion sequence hypothetical protein	7
1095063	1136808	41745	Predicted by at least one method	ASW80567.1		CK207_05385	1115832	1116149	-1	IS66 family insertion sequence hypothetical protein	7
1095063	1136808	41745	Predicted by at least one method	ASW80568.1		CK207_05390	1116336	1126955	1	hypothetical protein	7
1095063	1136808	41745	Predicted by at least one method	ASW80569.1		CK207_05395	1127074	1128387	-1	secretion protein HylD	7
1095063	1136808	41745	Predicted by at least one method	ASW80570.1		CK207_05400	1128380	1130512	-1	ABC transporter ATP-binding protein	7
1095063	1136808	41745	Predicted by at least one method	ASW80571.1		CK207_05405	1130509	1132155	-1	ABC transporter	7
1095063	1136808	41745	Predicted by at least one method	ASW80572.1		CK207_05410	1132406	1133575	-1	ISL3 family transposase ISVa10	7
1095063	1136808	41745	Predicted by at least one method	ASW80573.1		CK207_05415	1134001	1135550	1	IS3 family transposase	7
1095063	1136808	41745	Predicted by at least one method			CK207_05420	1135656	1135805	1	transcriptional regulator	7
1095063	1136808	41745	Predicted by at least one method	ASW80574.1		CK207_05425	1135849	1136070	-1	hypothetical protein	7
1095063	1136808	41745	Predicted by at least one method	ASW80575.1		CK207_05430	1136138	1136458	1	IS66 family insertion sequence hypothetical protein	7
1095063	1136808	41745	Predicted by at least one method	ASW80576.1		CK207_05435	1136455	1136808	1	IS66 family insertion sequence hypothetical protein	7
1116225	1124403	8178	Predicted by at least one method	ASW80568.1		CK207_05390	1116336	1126955	1	hypothetical protein	7
1124999	1133809	8810	Predicted by at least one method	ASW80568.1		CK207_05390	1116336	1126955	1	hypothetical protein	7
1124999	1133809	8810	Predicted by at least one method	ASW80569.1		CK207_05395	1127074	1128387	-1	secretion protein HylD	7
1124999	1133809	8810	Predicted by at least one method	ASW80570.1		CK207_05400	1128380	1130512	-1	ABC transporter ATP-binding protein	7
1124999	1133809	8810	Predicted by at least one method	ASW80571.1		CK207_05405	1130509	1132155	-1	ABC transporter	7
1124999	1133809	8810	Predicted by at least one method	ASW80572.1		CK207_05410	1132406	1133575	-1	ISL3 family transposase ISVa10	7
1138435	1144580	6145	Predicted by at least one method			CK207_05445	1138442	1138651	-1	hypothetical protein	7
1138435	1144580	6145	Predicted by at least one method	ASW80578.1		CK207_05450	1138653	1140473	-1	hypothetical protein	7
1138435	1144580	6145	Predicted by at least one method	ASW80579.1		CK207_05455	1140510	1141660	-1	IS3 family transposase	7
1138435	1144580	6145	Predicted by at least one method	ASW80580.1		CK207_05460	1141720	1142217	-1	hypothetical protein	7
1138435	1144580	6145	Predicted by at least one method			CK207_05465	1142214	1143946	-1	hypothetical protein
1138435	1144580	6145	Predicted by at least one method			CK207_05470	1143939	1144571	-1	integrase
1234098	1242635	8537	Predicted by at least one method	ASW80649.1		CK207_05845	1232506	1234101	1	integrase	8
1234098	1242635	8537	Predicted by at least one method	ASW80650.1		CK207_05850	1234098	1235954	1	hypothetical protein	8
1234098	1242635	8537	Predicted by at least one method			CK207_05855	1235965	1237958	1	hypothetical protein	8
1234098	1242635	8537	Predicted by at least one method	ASW80651.1		CK207_05860	1237955	1238413	1	hypothetical protein	8
1234098	1242635	8537	Predicted by at least one method			CK207_05865	1238631	1239648	1	IS110 family transposase	8
1234098	1242635	8537	Predicted by at least one method	ASW80652.1		CK207_05870	1240018	1241301	-1	hypothetical protein	8
1234098	1242635	8537	Predicted by at least one method	ASW80653.1		CK207_05875	1241438	1241860	-1	hypothetical protein	8
1234098	1242635	8537	Predicted by at least one method	ASW80654.1		CK207_05880	1241965	1242285	1	IS66 family insertion sequence hypothetical protein	8
1234098	1242635	8537	Predicted by at least one method	ASW80655.1		CK207_05885	1242282	1242635	1	IS66 family insertion sequence hypothetical protein	8
1241965	1250919	8954	Predicted by at least one method	ASW80654.1		CK207_05880	1241965	1242285	1	IS66 family insertion sequence hypothetical protein	8
1241965	1250919	8954	Predicted by at least one method	ASW80655.1		CK207_05885	1242282	1242635	1	IS66 family insertion sequence hypothetical protein	8
1241965	1250919	8954	Predicted by at least one method	ASW80656.1		CK207_05890	1242695	1244227	1	IS66 family transposase ISVa9	8
1241965	1250919	8954	Predicted by at least one method	ASW80657.1		CK207_05895	1244298	1245275	1	DUF4917 domain-containing protein	8
1241965	1250919	8954	Predicted by at least one method	ASW80658.1		CK207_05900	1245291	1246871	-1	hypothetical protein	8
1241965	1250919	8954	Predicted by at least one method	ASW80659.1		CK207_05905	1247115	1247558	1	hypothetical protein	8
1241965	1250919	8954	Predicted by at least one method	ASW80660.1		CK207_05910	1247951	1249120	1	ISL3 family transposase ISVa10	8
1241965	1250919	8954	Predicted by at least one method	ASW80661.1		CK207_05915	1249483	1249833	-1	hypothetical protein	8
1241965	1250919	8954	Predicted by at least one method	ASW80662.1		CK207_05920	1249984	1250919	-1	hypothetical protein	8
1463394	1475538	12144	Predicted by at least one method	ASW80840.1		CK207_06865	1463394	1464299	1	manganese-dependent inorganic pyrophosphatase	9
1463394	1475538	12144	Predicted by at least one method	ASW80841.1		CK207_06870	1464400	1464792	1	DUF2750 domain-containing protein	9
1463394	1475538	12144	Predicted by at least one method	ASW80842.1		CK207_06875	1465099	1466268	-1	ISL3 family transposase ISVa10	9
1463394	1475538	12144	Predicted by at least one method	ASW80843.1		CK207_06880	1466641	1467483	1	hypothetical protein	9
1463394	1475538	12144	Predicted by at least one method	ASW80844.1		CK207_06885	1467461	1467865	1	hypothetical protein	9
1463394	1475538	12144	Predicted by at least one method	ASW80845.1		CK207_06890	1468054	1468641	1	hypothetical protein	9
1463394	1475538	12144	Predicted by at least one method	ASW80846.1		CK207_06895	1468634	1469680	1	serine/threonine protein kinase	9
1463394	1475538	12144	Predicted by at least one method	ASW80847.1		CK207_06900	1470282	1470602	1	IS66 family insertion sequence hypothetical protein	9
1463394	1475538	12144	Predicted by at least one method	ASW80848.1		CK207_06905	1470599	1470952	1	IS66 family insertion sequence hypothetical protein	9
1463394	1475538	12144	Predicted by at least one method	ASW80849.1		CK207_06910	1471012	1472544	1	IS66 family transposase ISVa11	9
1463394	1475538	12144	Predicted by at least one method	ASW80850.1		CK207_06915	1472776	1473909	1	integrase	9
1463394	1475538	12144	Predicted by at least one method	ASW80851.1		CK207_06920	1473919	1475538	1	hypothetical protein	9
1648745	1658131	9386	Predicted by at least one method	ASW80994.1		CK207_07685	1648745	1649089	1	DUF2523 domain-containing protein	10
1648745	1658131	9386	Predicted by at least one method			CK207_07690	1649092	1649400	1	toxin	10
1648745	1658131	9386	Predicted by at least one method	ASW80995.1		CK207_07695	1649480	1650388	1	IS5/IS1182 family transposase	10
1648745	1658131	9386	Predicted by at least one method			CK207_07700	1650445	1651506	1	toxin	10
1648745	1658131	9386	Predicted by at least one method	ASW80996.1		CK207_07705	1651708	1651896	-1	hypothetical protein	10
1648745	1658131	9386	Predicted by at least one method	ASW80997.1		CK207_07710	1652174	1652416	1	hypothetical protein	10
1648745	1658131	9386	Predicted by at least one method	ASW80998.1		CK207_07715	1652495	1652785	1	hypothetical protein	10
1648745	1658131	9386	Predicted by at least one method	ASW80999.1		CK207_07720	1652877	1653245	1	regulator	10
1648745	1658131	9386	Predicted by at least one method	ASW81000.1		CK207_07725	1653264	1654121	-1	hypothetical protein	10
1648745	1658131	9386	Predicted by at least one method	ASW81001.1		CK207_07730	1655062	1656426	-1	toxin	10
1648745	1658131	9386	Predicted by at least one method	ASW81002.1		CK207_07735	1656429	1656773	-1	DUF2523 domain-containing protein	10
1648745	1658131	9386	Predicted by at least one method	ASW81003.1		CK207_07740	1656773	1658131	-1	hypothetical protein	10
1777227	1785110	7883	Predicted by at least one method	ASW81107.1		CK207_08310	1777227	1778396	1	ISL3 family transposase	10
1777227	1785110	7883	Predicted by at least one method	ASW81108.1		CK207_08315	1778562	1779098	1	hypothetical protein	10
1777227	1785110	7883	Predicted by at least one method	ASW81109.1		CK207_08320	1779116	1779787	-1	hypothetical protein	10
1777227	1785110	7883	Predicted by at least one method	ASW81110.1		CK207_08325	1779780	1781129	-1	hypothetical protein	10
1777227	1785110	7883	Predicted by at least one method	ASW81111.1		CK207_08330	1781643	1782224	-1	hypothetical protein	10
1777227	1785110	7883	Predicted by at least one method	ASW81112.1		CK207_08335	1782490	1783659	1	ISL3 family transposase ISVa10	10
1777227	1785110	7883	Predicted by at least one method	ASW82393.1		CK207_08340	1783857	1785110	1	septum formation protein	10
1849653	1856436	6783	Predicted by at least one method	ASW81164.1		CK207_08610	1849653	1849922	1	hypothetical protein	10
1849653	1856436	6783	Predicted by at least one method			CK207_08615	1849930	1850237	1	IS4 family transposase	10
1849653	1856436	6783	Predicted by at least one method			CK207_08620	1850345	1850596	1	IS3 family transposase	10
1849653	1856436	6783	Predicted by at least one method	ASW81165.1		CK207_08625	1850683	1852232	1	IS3 family transposase	10
1849653	1856436	6783	Predicted by at least one method			CK207_08630	1852284	1852556	1	IS3 family transposase	10
1849653	1856436	6783	Predicted by at least one method	ASW81166.1		CK207_08635	1852653	1853657	-1	AraC family transcriptional regulator	10
1849653	1856436	6783	Predicted by at least one method	ASW81167.1		CK207_08640	1853862	1854344	-1	hypothetical protein	10
1849653	1856436	6783	Predicted by at least one method	ASW81168.1		CK207_08645	1854328	1855116	-1	transcriptional regulator	10
1849653	1856436	6783	Predicted by at least one method	ASW81169.1		CK207_08650	1855245	1855772	-1	hypothetical protein	10
1849653	1856436	6783	Predicted by at least one method	ASW81170.1		CK207_08655	1855726	1856436	-1	amidase	10
1849653	1856436	6783	Predicted by at least one method	ASW81164.1		CK207_08610	1849653	1849922	1	hypothetical protein	10
1849653	1856436	6783	Predicted by at least one method			CK207_08615	1849930	1850237	1	IS4 family transposase	10
1849653	1856436	6783	Predicted by at least one method			CK207_08620	1850345	1850596	1	IS3 family transposase	10
1849653	1856436	6783	Predicted by at least one method	ASW81165.1		CK207_08625	1850683	1852232	1	IS3 family transposase	10
1849653	1856436	6783	Predicted by at least one method			CK207_08630	1852284	1852556	1	IS3 family transposase	10
1849653	1856436	6783	Predicted by at least one method	ASW81166.1		CK207_08635	1852653	1853657	-1	AraC family transcriptional regulator	10
1849653	1856436	6783	Predicted by at least one method	ASW81167.1		CK207_08640	1853862	1854344	-1	hypothetical protein	10
1849653	1856436	6783	Predicted by at least one method	ASW81168.1		CK207_08645	1854328	1855116	-1	transcriptional regulator	10
1849653	1856436	6783	Predicted by at least one method	ASW81169.1		CK207_08650	1855245	1855772	-1	hypothetical protein	10
1849653	1856436	6783	Predicted by at least one method	ASW81170.1		CK207_08655	1855726	1856436	-1	amidase	10
2142859	2150587	7728	Predicted by at least one method	ASW81397.1		CK207_09885	2142859	2144028	1	ISL3 family transposase ISVa10	11
2142859	2150587	7728	Predicted by at least one method	ASW81398.1		CK207_09890	2144077	2144319	1	hypothetical protein	11
2142859	2150587	7728	Predicted by at least one method	ASW81399.1		CK207_09895	2144645	2145565	1	hypothetical protein	11
2142859	2150587	7728	Predicted by at least one method	ASW81400.1		CK207_09900	2145537	2146687	-1	IS3 family transposase	11
2142859	2150587	7728	Predicted by at least one method			CK207_09905	2146747	2148048	1	IS66 family transposase	11
2142859	2150587	7728	Predicted by at least one method	ASW81401.1		CK207_09910	2148121	2148471	1	hypothetical protein	11
2142859	2150587	7728	Predicted by at least one method	ASW81402.1		CK207_09915	2148956	2149819	-1	EamA/RhaT family transporter	11
2142859	2150587	7728	Predicted by at least one method	ASW81403.1		CK207_09920	2149979	2150587	-1	ketohydroxyglutarate aldolase	11
2274138	2288541	14403	Predicted by at least one method	ASW81506.1		CK207_10510	2272930	2274141	-1	ATP-dependent DNA helicase RecG	11
2274138	2288541	14403	Predicted by at least one method	ASW81507.1		CK207_10515	2274120	2276747	-1	histidinol-phosphatase	11
2274138	2288541	14403	Predicted by at least one method	ASW81508.1		CK207_10520	2276740	2278203	-1	restriction endonuclease subunit S	11
2274138	2288541	14403	Predicted by at least one method	ASW81509.1		CK207_10525	2278200	2280620	-1	type I restriction-modification system subunit M	11
2274138	2288541	14403	Predicted by at least one method	ASW81510.1		CK207_10530	2280691	2280930	-1	transcription factor	11
2274138	2288541	14403	Predicted by at least one method	ASW81511.1		CK207_10535	2281050	2283038	-1	DNA topoisomerase III	11
2274138	2288541	14403	Predicted by at least one method	ASW81512.1		CK207_10540	2283035	2283502	-1	hypothetical protein	11
2274138	2288541	14403	Predicted by at least one method	ASW81513.1		CK207_10545	2283499	2284968	-1	hypothetical protein	11
2274138	2288541	14403	Predicted by at least one method	ASW81514.1		CK207_10550	2284965	2285381	-1	hypothetical protein	11
2274138	2288541	14403	Predicted by at least one method	ASW81515.1		CK207_10555	2285378	2285734	-1	hypothetical protein	11
2274138	2288541	14403	Predicted by at least one method	ASW81516.1		CK207_10560	2285884	2287140	-1	hypothetical protein	11
2274138	2288541	14403	Predicted by at least one method	ASW81517.1		CK207_10565	2287145	2288458	-1	integrase	11
2274138	2288541	14403	Predicted by at least one method	ASW81518.1		CK207_10570	2288437	2288859	-1	DNA topoisomerase III	11
2283035	2288859	5824	Predicted by at least one method	ASW81511.1		CK207_10535	2281050	2283038	-1	DNA topoisomerase III	11
2283035	2288859	5824	Predicted by at least one method	ASW81512.1		CK207_10540	2283035	2283502	-1	hypothetical protein	11
2283035	2288859	5824	Predicted by at least one method	ASW81513.1		CK207_10545	2283499	2284968	-1	hypothetical protein	11
2283035	2288859	5824	Predicted by at least one method	ASW81514.1		CK207_10550	2284965	2285381	-1	hypothetical protein	11
2283035	2288859	5824	Predicted by at least one method	ASW81515.1		CK207_10555	2285378	2285734	-1	hypothetical protein	11
2283035	2288859	5824	Predicted by at least one method	ASW81516.1		CK207_10560	2285884	2287140	-1	hypothetical protein	11
2283035	2288859	5824	Predicted by at least one method	ASW81517.1		CK207_10565	2287145	2288458	-1	integrase	11
2283035	2288859	5824	Predicted by at least one method	ASW81518.1		CK207_10570	2288437	2288859	-1	DNA topoisomerase III	11
2396639	2426290	29651	Predicted by at least one method	ASW81626.1		CK207_11125	2396289	2396642	-1	IS66 family insertion sequence hypothetical protein	12
2396639	2426290	29651	Predicted by at least one method	ASW81627.1		CK207_11130	2396639	2396959	-1	IS66 family insertion sequence hypothetical protein	12
2396639	2426290	29651	Predicted by at least one method			CK207_11135	2397042	2398127	1	integrase	12
2396639	2426290	29651	Predicted by at least one method	ASW81628.1		CK207_11140	2398127	2400475	1	hypothetical protein	12
2396639	2426290	29651	Predicted by at least one method	ASW81629.1		CK207_11145	2400487	2402676	1	integrase	12
2396639	2426290	29651	Predicted by at least one method	ASW81630.1		CK207_11150	2402676	2403179	1	bacterioferritin comigratory protein	12
2396639	2426290	29651	Predicted by at least one method	ASW81631.1		CK207_11155	2403348	2403812	1	thioredoxin-dependent thiol peroxidase	12
2396639	2426290	29651	Predicted by at least one method	ASW81632.1		CK207_11160	2403851	2404504	1	resolvase	12
2396639	2426290	29651	Predicted by at least one method	ASW81633.1		CK207_11165	2404647	2405045	1	hypothetical protein	12
2396639	2426290	29651	Predicted by at least one method	ASW81634.1		CK207_11170	2405609	2406118	1	hypothetical protein	12
2396639	2426290	29651	Predicted by at least one method	ASW81635.1		CK207_11175	2406130	2408112	1	hypothetical protein	12
2396639	2426290	29651	Predicted by at least one method	ASW81636.1		CK207_11180	2408305	2409837	-1	IS66 family transposase ISVa11	12
2396639	2426290	29651	Predicted by at least one method	ASW81637.1		CK207_11185	2409897	2410250	-1	IS66 family insertion sequence hypothetical protein	12
2396639	2426290	29651	Predicted by at least one method	ASW81638.1		CK207_11190	2410247	2410567	-1	IS66 family insertion sequence hypothetical protein	12
2396639	2426290	29651	Predicted by at least one method	ASW82409.1		CK207_11195	2410671	2410883	1	hypothetical protein	12
2396639	2426290	29651	Predicted by at least one method	ASW81639.1		CK207_11200	2410892	2412286	1	hypothetical protein	12
2396639	2426290	29651	Predicted by at least one method	ASW81640.1		CK207_11205	2412533	2412853	1	IS66 family insertion sequence hypothetical protein	12
2396639	2426290	29651	Predicted by at least one method	ASW81641.1		CK207_11210	2412850	2413203	1	IS66 family insertion sequence hypothetical protein	12
2396639	2426290	29651	Predicted by at least one method	ASW81642.1		CK207_11215	2413263	2414795	1	IS66 family transposase ISVa11	12
2396639	2426290	29651	Predicted by at least one method	ASW81643.1		CK207_11220	2414919	2418437	-1	DNA helicase	12
2396639	2426290	29651	Predicted by at least one method	ASW81644.1		CK207_11225	2418960	2420381	-1	HIPA protein	12
2396639	2426290	29651	Predicted by at least one method	ASW81645.1		CK207_11230	2420359	2420694	-1	transcriptional regulator	12
2396639	2426290	29651	Predicted by at least one method	ASW81646.1		CK207_11235	2420926	2421300	1	DUF2384 domain-containing protein	12
2396639	2426290	29651	Predicted by at least one method	ASW81647.1		CK207_11240	2421526	2421951	-1	hypothetical protein	12
2396639	2426290	29651	Predicted by at least one method	ASW81648.1		CK207_11245	2422600	2423055	-1	hypothetical protein	12
2396639	2426290	29651	Predicted by at least one method	ASW81649.1		CK207_11250	2423043	2424266	-1	hypothetical protein	12
2396639	2426290	29651	Predicted by at least one method	ASW81650.1		CK207_11255	2424270	2425819	-1	IS3 family transposase	12
2396639	2426290	29651	Predicted by at least one method	ASW81651.1		CK207_11260	2426156	2426290	1	bacterioferritin comigratory protein	12
2420803	2426020	5217	Predicted by at least one method	ASW81646.1		CK207_11235	2420926	2421300	1	DUF2384 domain-containing protein
2420803	2426020	5217	Predicted by at least one method	ASW81647.1		CK207_11240	2421526	2421951	-1	hypothetical protein
2420803	2426020	5217	Predicted by at least one method	ASW81648.1		CK207_11245	2422600	2423055	-1	hypothetical protein
2420803	2426020	5217	Predicted by at least one method	ASW81649.1		CK207_11250	2423043	2424266	-1	hypothetical protein
2420803	2426020	5217	Predicted by at least one method	ASW81650.1		CK207_11255	2424270	2425819	-1	IS3 family transposase
3045216	3069534	24318	Predicted by at least one method	ASW82186.1		CK207_14245	3044564	3045226	-1	acetyltransferase	13
3045216	3069534	24318	Predicted by at least one method	ASW82187.1		CK207_14250	3045216	3045830	-1	sugar transferase	13
3045216	3069534	24318	Predicted by at least one method	ASW82188.1		CK207_14255	3045866	3045955	-1	glycosyl transferase	13
3045216	3069534	24318	Predicted by at least one method	ASW82189.1		CK207_14260	3046240	3047466	-1	glycosyltransferase WbuB	13
3045216	3069534	24318	Predicted by at least one method	ASW82190.1		CK207_14265	3047463	3048533	-1	UDP-N-acetylglucosamine 2-epimerase (non-hydrolyzing)	13
3045216	3069534	24318	Predicted by at least one method	ASW82191.1		CK207_14270	3048543	3049646	-1	glycosyl transferase	13
3045216	3069534	24318	Predicted by at least one method	ASW82192.1		CK207_14275	3049643	3050569	-1	D-glucuronyl C5-epimerase	13
3045216	3069534	24318	Predicted by at least one method	ASW82193.1		CK207_14280	3050580	3051722	-1	N-acetyl sugar amidotransferase	13
3045216	3069534	24318	Predicted by at least one method	ASW82194.1		CK207_14285	3051729	3052493	-1	imidazole glycerol phosphate synthase subunit HisF	13
3045216	3069534	24318	Predicted by at least one method	ASW82195.1	hisH	CK207_14290	3052487	3053116	-1	imidazole glycerol phosphate synthase subunit HisH	13
3045216	3069534	24318	Predicted by at least one method	ASW82196.1		CK207_14295	3053116	3054252	-1	glycosyl transferase family 1	13
3045216	3069534	24318	Predicted by at least one method	ASW82197.1		CK207_14300	3054252	3055583	-1	hypothetical protein	13
3045216	3069534	24318	Predicted by at least one method	ASW82198.1		CK207_14305	3055580	3056935	-1	hypothetical protein	13
3045216	3069534	24318	Predicted by at least one method	ASW82199.1		CK207_14310	3057015	3057977	-1	GNAT family N-acetyltransferase	13
3045216	3069534	24318	Predicted by at least one method	ASW82200.1		CK207_14315	3058010	3059053	-1	IS630 family transposase ISVa15	13
3045216	3069534	24318	Predicted by at least one method	ASW82201.1		CK207_14320	3059203	3059433	-1	hypothetical protein	13
3045216	3069534	24318	Predicted by at least one method	ASW82202.1		CK207_14325	3059719	3060918	-1	DegT/DnrJ/EryC1/StrS aminotransferase family protein	13
3045216	3069534	24318	Predicted by at least one method	ASW82203.1		CK207_14330	3060908	3061423	-1	hypothetical protein	13
3045216	3069534	24318	Predicted by at least one method	ASW82204.1	asnB	CK207_14335	3061447	3063240	-1	asparagine synthase (glutamine-hydrolyzing)	13
3045216	3069534	24318	Predicted by at least one method	ASW82427.1		CK207_14340	3063259	3064506	-1	hypothetical protein	13
3045216	3069534	24318	Predicted by at least one method	ASW82205.1		CK207_14345	3064499	3066361	-1	acyltransferase	13
3045216	3069534	24318	Predicted by at least one method	ASW82206.1		CK207_14350	3066358	3067437	-1	aminotransferase DegT	13
3045216	3069534	24318	Predicted by at least one method	ASW82207.1		CK207_14355	3067511	3068101	-1	N-acetyltransferase	13
3045216	3069534	24318	Predicted by at least one method	ASW82208.1		CK207_14360	3068260	3069534	-1	Vi polysaccharide biosynthesis UDP-N-acetylglucosamine C-6 dehydrogenase TviB	13
3046185	3052027	5842	Predicted by at least one method	ASW82189.1		CK207_14260	3046240	3047466	-1	glycosyltransferase WbuB
3046185	3052027	5842	Predicted by at least one method	ASW82190.1		CK207_14265	3047463	3048533	-1	UDP-N-acetylglucosamine 2-epimerase (non-hydrolyzing)
3046185	3052027	5842	Predicted by at least one method	ASW82191.1		CK207_14270	3048543	3049646	-1	glycosyl transferase
3046185	3052027	5842	Predicted by at least one method	ASW82192.1		CK207_14275	3049643	3050569	-1	D-glucuronyl C5-epimerase
3046185	3052027	5842	Predicted by at least one method	ASW82193.1		CK207_14280	3050580	3051722	-1	N-acetyl sugar amidotransferase
3046185	3052027	5842	Predicted by at least one method	ASW82194.1		CK207_14285	3051729	3052493	-1	imidazole glycerol phosphate synthase subunit HisF
3049643	3064506	14863	Predicted by at least one method	ASW82191.1		CK207_14270	3048543	3049646	-1	glycosyl transferase
3049643	3064506	14863	Predicted by at least one method	ASW82192.1		CK207_14275	3049643	3050569	-1	D-glucuronyl C5-epimerase
3049643	3064506	14863	Predicted by at least one method	ASW82193.1		CK207_14280	3050580	3051722	-1	N-acetyl sugar amidotransferase
3049643	3064506	14863	Predicted by at least one method	ASW82194.1		CK207_14285	3051729	3052493	-1	imidazole glycerol phosphate synthase subunit HisF
3049643	3064506	14863	Predicted by at least one method	ASW82195.1	hisH	CK207_14290	3052487	3053116	-1	imidazole glycerol phosphate synthase subunit HisH
3049643	3064506	14863	Predicted by at least one method	ASW82196.1		CK207_14295	3053116	3054252	-1	glycosyl transferase family 1
3049643	3064506	14863	Predicted by at least one method	ASW82197.1		CK207_14300	3054252	3055583	-1	hypothetical protein
3049643	3064506	14863	Predicted by at least one method	ASW82198.1		CK207_14305	3055580	3056935	-1	hypothetical protein
3049643	3064506	14863	Predicted by at least one method	ASW82199.1		CK207_14310	3057015	3057977	-1	GNAT family N-acetyltransferase
3049643	3064506	14863	Predicted by at least one method	ASW82200.1		CK207_14315	3058010	3059053	-1	IS630 family transposase ISVa15
3049643	3064506	14863	Predicted by at least one method	ASW82201.1		CK207_14320	3059203	3059433	-1	hypothetical protein
3049643	3064506	14863	Predicted by at least one method	ASW82202.1		CK207_14325	3059719	3060918	-1	DegT/DnrJ/EryC1/StrS aminotransferase family protein
3049643	3064506	14863	Predicted by at least one method	ASW82203.1		CK207_14330	3060908	3061423	-1	hypothetical protein
3049643	3064506	14863	Predicted by at least one method	ASW82204.1	asnB	CK207_14335	3061447	3063240	-1	asparagine synthase (glutamine-hydrolyzing)
3049643	3064506	14863	Predicted by at least one method	ASW82427.1		CK207_14340	3063259	3064506	-1	hypothetical protein
3049643	3064506	14863	Predicted by at least one method	ASW82205.1		CK207_14345	3064499	3066361	-1	acyltransferase
3052170	3057998	5828	Predicted by at least one method	ASW82194.1		CK207_14285	3051729	3052493	-1	imidazole glycerol phosphate synthase subunit HisF
3052170	3057998	5828	Predicted by at least one method	ASW82195.1	hisH	CK207_14290	3052487	3053116	-1	imidazole glycerol phosphate synthase subunit HisH
3052170	3057998	5828	Predicted by at least one method	ASW82196.1		CK207_14295	3053116	3054252	-1	glycosyl transferase family 1
3052170	3057998	5828	Predicted by at least one method	ASW82197.1		CK207_14300	3054252	3055583	-1	hypothetical protein
3052170	3057998	5828	Predicted by at least one method	ASW82198.1		CK207_14305	3055580	3056935	-1	hypothetical protein
3052170	3057998	5828	Predicted by at least one method	ASW82199.1		CK207_14310	3057015	3057977	-1	GNAT family N-acetyltransferase
3195564	3206622	11058	Predicted by at least one method	ASW82308.1		CK207_14940	3195564	3195869	-1	hypothetical protein	14
3195564	3206622	11058	Predicted by at least one method	ASW82309.1		CK207_14945	3195973	3196293	1	IS66 family insertion sequence hypothetical protein	14
3195564	3206622	11058	Predicted by at least one method	ASW82310.1		CK207_14950	3196290	3196643	1	IS66 family insertion sequence hypothetical protein	14
3195564	3206622	11058	Predicted by at least one method	ASW82311.1		CK207_14955	3196703	3198142	1	IS66 family transposase	14
3195564	3206622	11058	Predicted by at least one method	ASW82312.1		CK207_14960	3198112	3199155	-1	IS630 family transposase ISVa15	14
3195564	3206622	11058	Predicted by at least one method			CK207_14965	3199200	3199334	1	hypothetical protein	14
3195564	3206622	11058	Predicted by at least one method	ASW82313.1		CK207_14970	3199326	3199694	-1	hypothetical protein	14
3195564	3206622	11058	Predicted by at least one method	ASW82314.1		CK207_14975	3199687	3200763	-1	hypothetical protein	14
3195564	3206622	11058	Predicted by at least one method	ASW82315.1		CK207_14980	3200732	3202264	-1	IS66 family transposase ISVa11	14
3195564	3206622	11058	Predicted by at least one method	ASW82316.1		CK207_14985	3202324	3202677	-1	IS66 family insertion sequence hypothetical protein	14
3195564	3206622	11058	Predicted by at least one method	ASW82317.1		CK207_14990	3202674	3202994	-1	IS66 family insertion sequence hypothetical protein	14
3195564	3206622	11058	Predicted by at least one method	ASW82318.1		CK207_14995	3203179	3204081	-1	AAA family ATPase	14
3195564	3206622	11058	Predicted by at least one method	ASW82319.1		CK207_15000	3204074	3205981	-1	transposase	14
3195564	3206622	11058	Predicted by at least one method	ASW82320.1		CK207_15005	3205984	3206622	-1	heteromeric transposase endonuclease subunit TnsA	14
