# Supplementary material for: Comparative Genomics Analysis of Vibrio anguillarum Isolated from Lumpfish (Cyclopterus lumpus) in Newfoundland Reveal Novel Chromosomal Organizations
Source: Microorganisms. 2020 Oct 27;8(11):1666. doi: 10.3390/microorganisms8111666 (PMC7716436; doi:10.3390/microorganisms8111666)
Supplement: Supplementary file 1 [file microorganisms-08-01666-s001.zip › Supplementary/Supplementary file 4_VIB43_Chr-2.xls]

## Sheet: Islandviewer Results
Island start	Island end	Length	Method	Gene name	Gene ID	Locus	Gene start	Gene end	Strand	Product	External Annotations
61473	75346	13873	Predicted by at least one method	ASW82490.1		CK207_15470	61473	62078	-1	glutathione S-transferase	15
61473	75346	13873	Predicted by at least one method	ASW82491.1		CK207_15475	62092	63123	-1	NADP-dependent oxidoreductase	15
61473	75346	13873	Predicted by at least one method	ASW82492.1		CK207_15480	63207	63812	-1	TetR/AcrR family transcriptional regulator	15
61473	75346	13873	Predicted by at least one method	ASW82493.1		CK207_15485	63977	66274	-1	glycosyl hydrolase	15
61473	75346	13873	Predicted by at least one method	ASW82494.1		CK207_15490	66350	67177	-1	DUF2861 domain-containing protein	15
61473	75346	13873	Predicted by at least one method	ASW82495.1		CK207_15495	67170	67823	-1	DNA-binding response regulator	15
61473	75346	13873	Predicted by at least one method	ASW82496.1		CK207_15500	67820	69265	-1	histidine kinase	15
61473	75346	13873	Predicted by at least one method	ASW82497.1		CK207_15505	69359	71056	-1	RNA pseudouridine synthase	15
61473	75346	13873	Predicted by at least one method	ASW82498.1		CK207_15510	71252	72295	-1	IS630 family transposase ISVa15	15
61473	75346	13873	Predicted by at least one method	ASW82499.1		CK207_15515	72730	73818	1	sel1 repeat family protein	15
61473	75346	13873	Predicted by at least one method	ASW82500.1		CK207_15520	74303	75346	1	IS630 family transposase ISVa15	15
61473	75346	13873	Predicted by at least one method	ASW82501.1		CK207_15525	75334	75813	1	type VI secretion system contractile sheath small subunit	15
347274	361203	13929	Predicted by at least one method	ASW82691.1		CK207_16590	347274	349205	1	lipase	16
347274	361203	13929	Predicted by at least one method	ASW82692.1		CK207_16595	349202	349930	1	hypothetical protein	16
347274	361203	13929	Predicted by at least one method	ASW82693.1		CK207_16600	349951	350994	1	IS630 family transposase ISVa15	16
347274	361203	13929	Predicted by at least one method	ASW82694.1		CK207_16605	351032	351733	1	hypothetical protein	16
347274	361203	13929	Predicted by at least one method	ASW82695.1		CK207_16610	351733	352449	1	hypothetical protein	16
347274	361203	13929	Predicted by at least one method	ASW82696.1		CK207_16615	352488	353174	1	hypothetical protein	16
347274	361203	13929	Predicted by at least one method	ASW82697.1		CK207_16620	353171	353896	1	hypothetical protein	16
347274	361203	13929	Predicted by at least one method	ASW82698.1		CK207_16625	353893	354618	1	hypothetical protein	16
347274	361203	13929	Predicted by at least one method			CK207_16630	354618	355351	1	hypothetical protein	16
347274	361203	13929	Predicted by at least one method	ASW82699.1		CK207_16635	355352	355747	-1	transcriptional regulator	16
347274	361203	13929	Predicted by at least one method	ASW83383.1	srlA	CK207_16640	356368	356919	1	PTS glucitol/sorbitol transporter subunit IIC	16
347274	361203	13929	Predicted by at least one method	ASW82700.1		CK207_16645	356933	357925	1	PTS sorbitol transporter subunit IIB	16
347274	361203	13929	Predicted by at least one method	ASW82701.1		CK207_16650	357936	358298	1	PTS glucitol/sorbitol transporter subunit IIA	16
347274	361203	13929	Predicted by at least one method	ASW82702.1		CK207_16655	358357	359136	1	sorbitol 6-phosphate dehydrogenase	16
347274	361203	13929	Predicted by at least one method	ASW82703.1		CK207_16660	359232	359588	1	transcriptional regulator	16
347274	361203	13929	Predicted by at least one method	ASW82704.1	srlR	CK207_16665	359671	360447	1	transcriptional regulator	16
347274	361203	13929	Predicted by at least one method	ASW82705.1	srlA	CK207_16670	360640	361203	1	PTS glucitol/sorbitol transporter subunit IIC	16
347274	361203	13929	Predicted by at least one method	ASW82706.1		CK207_16675	361200	362171	1	PTS sorbitol transporter subunit IIB	16
351032	355747	4715	Predicted by at least one method	ASW82694.1		CK207_16605	351032	351733	1	hypothetical protein
351032	355747	4715	Predicted by at least one method	ASW82695.1		CK207_16610	351733	352449	1	hypothetical protein
351032	355747	4715	Predicted by at least one method	ASW82696.1		CK207_16615	352488	353174	1	hypothetical protein
351032	355747	4715	Predicted by at least one method	ASW82697.1		CK207_16620	353171	353896	1	hypothetical protein
351032	355747	4715	Predicted by at least one method	ASW82698.1		CK207_16625	353893	354618	1	hypothetical protein
351032	355747	4715	Predicted by at least one method			CK207_16630	354618	355351	1	hypothetical protein
351032	355747	4715	Predicted by at least one method	ASW82699.1		CK207_16635	355352	355747	-1	transcriptional regulator
398211	414079	15868	Predicted by at least one method	ASW83386.1		CK207_16895	398211	398405	1	50S ribosomal protein L35	17
398211	414079	15868	Predicted by at least one method	ASW82738.1		CK207_16900	398447	398800	1	50S ribosomal protein L20	17
398211	414079	15868	Predicted by at least one method	ASW82739.1		CK207_16905	398863	399825	-1	integron integrase	17
398211	414079	15868	Predicted by at least one method	ASW82740.1		CK207_16910	400039	400359	1	IS66 family insertion sequence hypothetical protein	17
398211	414079	15868	Predicted by at least one method	ASW82741.1		CK207_16915	400356	400709	1	IS66 family insertion sequence hypothetical protein	17
398211	414079	15868	Predicted by at least one method	ASW82742.1		CK207_16920	400769	402301	1	IS66 family transposase ISVa11	17
398211	414079	15868	Predicted by at least one method	ASW82743.1		CK207_16925	402472	402960	1	DUF4231 domain-containing protein	17
398211	414079	15868	Predicted by at least one method	ASW82744.1		CK207_16930	402968	403939	-1	IS110 family transposase	17
398211	414079	15868	Predicted by at least one method	ASW82745.1		CK207_16935	404160	404252	1	DUF3265 domain-containing protein	17
398211	414079	15868	Predicted by at least one method	ASW82746.1		CK207_16940	404322	405314	1	hypothetical protein	17
398211	414079	15868	Predicted by at least one method	ASW82747.1		CK207_16945	405304	405462	1	DUF3265 domain-containing protein	17
398211	414079	15868	Predicted by at least one method	ASW82748.1		CK207_16950	405762	406730	1	IS30 family transposase	17
398211	414079	15868	Predicted by at least one method			CK207_16955	406761	408005	1	hypothetical protein	17
398211	414079	15868	Predicted by at least one method	ASW82749.1		CK207_16960	408239	408616	1	hypothetical protein	17
398211	414079	15868	Predicted by at least one method	ASW82750.1		CK207_16965	408763	409227	1	N-acetyltransferase	17
398211	414079	15868	Predicted by at least one method	ASW82751.1		CK207_16970	409253	410221	-1	IS30 family transposase	17
398211	414079	15868	Predicted by at least one method	ASW82752.1		CK207_16975	410162	410401	1	hypothetical protein	17
398211	414079	15868	Predicted by at least one method	ASW82753.1		CK207_16980	410954	411301	1	DUF3024 domain-containing protein	17
398211	414079	15868	Predicted by at least one method	ASW82754.1		CK207_16985	411750	411929	1	DUF3265 domain-containing protein	17
398211	414079	15868	Predicted by at least one method	ASW82755.1		CK207_16990	411931	412872	1	hypothetical protein	17
398211	414079	15868	Predicted by at least one method	ASW82756.1		CK207_16995	412904	413872	-1	IS30 family transposase	17
398211	414079	15868	Predicted by at least one method	ASW83387.1		CK207_17000	413954	414079	1	DUF3265 domain-containing protein	17
404160	409227	5067	Predicted by at least one method	ASW82745.1		CK207_16935	404160	404252	1	DUF3265 domain-containing protein	17
404160	409227	5067	Predicted by at least one method	ASW82746.1		CK207_16940	404322	405314	1	hypothetical protein	17
404160	409227	5067	Predicted by at least one method	ASW82747.1		CK207_16945	405304	405462	1	DUF3265 domain-containing protein	17
404160	409227	5067	Predicted by at least one method	ASW82748.1		CK207_16950	405762	406730	1	IS30 family transposase	17
404160	409227	5067	Predicted by at least one method			CK207_16955	406761	408005	1	hypothetical protein	17
404160	409227	5067	Predicted by at least one method	ASW82749.1		CK207_16960	408239	408616	1	hypothetical protein	17
404160	409227	5067	Predicted by at least one method	ASW82750.1		CK207_16965	408763	409227	1	N-acetyltransferase	17
423698	479253	55555	Predicted by at least one method	ASW82765.1		CK207_17065	423698	424051	-1	IS66 family insertion sequence hypothetical protein	17
423698	479253	55555	Predicted by at least one method	ASW82766.1		CK207_17070	424048	424368	-1	IS66 family insertion sequence hypothetical protein	17
423698	479253	55555	Predicted by at least one method			CK207_17075	424450	425339	1	IS256 family transposase	17
423698	479253	55555	Predicted by at least one method	ASW82767.1		CK207_17080	425390	425689	-1	type II toxin-antitoxin system RelE/ParE family toxin	17
423698	479253	55555	Predicted by at least one method	ASW82768.1		CK207_17085	425686	425928	-1	type II toxin-antitoxin system ParD family antitoxin	17
423698	479253	55555	Predicted by at least one method	ASW82769.1		CK207_17090	426023	426991	-1	IS30 family transposase	17
423698	479253	55555	Predicted by at least one method			CK207_17095	426932	427117	1	hypothetical protein	17
423698	479253	55555	Predicted by at least one method	ASW82770.1		CK207_17100	427232	427747	1	peptide deformylase	17
423698	479253	55555	Predicted by at least one method			CK207_17105	427723	427980	1	hypothetical protein	17
423698	479253	55555	Predicted by at least one method			CK207_17110	429074	429287	-1	hypothetical protein	17
423698	479253	55555	Predicted by at least one method	ASW83388.1		CK207_17115	429658	430251	1	cell filamentation protein Fic	17
423698	479253	55555	Predicted by at least one method	ASW82771.1		CK207_17120	430408	430785	1	hypothetical protein	17
423698	479253	55555	Predicted by at least one method	ASW82772.1		CK207_17125	430901	431869	1	IS30 family transposase	17
423698	479253	55555	Predicted by at least one method			CK207_17130	431873	431992	1	DUF3265 domain-containing protein	17
423698	479253	55555	Predicted by at least one method	ASW82773.1		CK207_17135	432026	432523	-1	N-acetyltransferase	17
423698	479253	55555	Predicted by at least one method	ASW82774.1		CK207_17140	432520	432792	-1	DUF1778 domain-containing protein	17
423698	479253	55555	Predicted by at least one method	ASW82775.1		CK207_17145	432832	432993	1	DUF3265 domain-containing protein	17
423698	479253	55555	Predicted by at least one method			CK207_17150	432915	433105	1	hypothetical protein	17
423698	479253	55555	Predicted by at least one method	ASW82776.1		CK207_17155	433542	433961	1	hypothetical protein	17
423698	479253	55555	Predicted by at least one method			CK207_17160	435102	435552	1	hypothetical protein	17
423698	479253	55555	Predicted by at least one method	ASW82777.1		CK207_17165	435696	436217	1	N-acetyltransferase	17
423698	479253	55555	Predicted by at least one method	ASW82778.1		CK207_17170	436549	436869	1	IS66 family insertion sequence hypothetical protein	17
423698	479253	55555	Predicted by at least one method	ASW82779.1		CK207_17175	436866	437219	1	IS66 family insertion sequence hypothetical protein	17
423698	479253	55555	Predicted by at least one method	ASW82780.1		CK207_17180	437279	438811	1	IS66 family transposase ISVa11	17
423698	479253	55555	Predicted by at least one method			CK207_17185	438851	439099	1	hypothetical protein	17
423698	479253	55555	Predicted by at least one method	ASW82781.1		CK207_17190	439135	440103	-1	IS30 family transposase	17
423698	479253	55555	Predicted by at least one method	ASW82782.1		CK207_17195	440044	440283	1	hypothetical protein	17
423698	479253	55555	Predicted by at least one method	ASW83389.1		CK207_17200	440411	440701	1	YkgJ family cysteine cluster protein	17
423698	479253	55555	Predicted by at least one method	ASW82783.1		CK207_17205	440765	441733	-1	IS30 family transposase	17
423698	479253	55555	Predicted by at least one method			CK207_17210	441674	441859	1	hypothetical protein	17
423698	479253	55555	Predicted by at least one method	ASW82784.1		CK207_17215	441966	442475	1	AAA family ATPase	17
423698	479253	55555	Predicted by at least one method	ASW82785.1		CK207_17220	442593	442955	1	hypothetical protein	17
423698	479253	55555	Predicted by at least one method			CK207_17225	443004	443663	-1	IS30 family transposase	17
423698	479253	55555	Predicted by at least one method	ASW82786.1		CK207_17230	443704	445236	-1	IS66 family transposase ISVa11	17
423698	479253	55555	Predicted by at least one method	ASW82787.1		CK207_17235	445296	445649	-1	IS66 family insertion sequence hypothetical protein	17
423698	479253	55555	Predicted by at least one method	ASW82788.1		CK207_17240	445646	445966	-1	IS66 family insertion sequence hypothetical protein	17
423698	479253	55555	Predicted by at least one method			CK207_17245	446049	446342	-1	IS30 family transposase	17
423698	479253	55555	Predicted by at least one method	ASW82789.1		CK207_17250	446998	447783	-1	DUF4225 domain-containing protein	17
423698	479253	55555	Predicted by at least one method			CK207_17255	447776	448269	-1	type VI secretion system tube protein Hcp	17
423698	479253	55555	Predicted by at least one method			CK207_17260	448713	448925	-1	hypothetical protein	17
423698	479253	55555	Predicted by at least one method	ASW82790.1		CK207_17265	449179	449658	1	hypothetical protein	17
423698	479253	55555	Predicted by at least one method	ASW83390.1		CK207_17270	449655	449771	1	DUF3265 domain-containing protein	17
423698	479253	55555	Predicted by at least one method	ASW82791.1		CK207_17275	449800	450078	-1	type II toxin-antitoxin system mRNA interferase toxin, RelE/StbE family	17
423698	479253	55555	Predicted by at least one method	ASW82792.1		CK207_17280	450075	450359	-1	damage-inducible protein J	17
423698	479253	55555	Predicted by at least one method			CK207_17285	450557	451062	1	lipocalin	17
423698	479253	55555	Predicted by at least one method	ASW82793.1		CK207_17290	451369	452519	-1	IS3 family transposase	17
423698	479253	55555	Predicted by at least one method	ASW82794.1		CK207_17295	452518	452760	1	DUF1289 domain-containing protein	17
423698	479253	55555	Predicted by at least one method	ASW82795.1		CK207_17300	452880	453110	-1	secretion protein	17
423698	479253	55555	Predicted by at least one method	ASW82796.1		CK207_17305	453263	453373	1	acetyltransferase	17
423698	479253	55555	Predicted by at least one method	ASW82797.1		CK207_17310	453348	453701	1	toxin	17
423698	479253	55555	Predicted by at least one method	ASW82798.1	higA	CK207_17315	453712	454029	1	transcriptional regulator	17
423698	479253	55555	Predicted by at least one method	ASW82799.1		CK207_17320	453945	454136	1	hypothetical protein	17
423698	479253	55555	Predicted by at least one method	ASW82800.1		CK207_17325	454178	454594	1	VOC family protein	17
423698	479253	55555	Predicted by at least one method	ASW82801.1		CK207_17330	454607	455578	-1	IS110 family transposase	17
423698	479253	55555	Predicted by at least one method	ASW83391.1		CK207_17335	455778	455891	1	DUF3265 domain-containing protein	17
423698	479253	55555	Predicted by at least one method	ASW82802.1		CK207_17340	456011	456331	1	IS66 family insertion sequence hypothetical protein	17
423698	479253	55555	Predicted by at least one method	ASW82803.1		CK207_17345	456328	456681	1	IS66 family insertion sequence hypothetical protein	17
423698	479253	55555	Predicted by at least one method	ASW82804.1		CK207_17350	456741	458273	1	IS66 family transposase ISVa11	17
423698	479253	55555	Predicted by at least one method			CK207_17355	458535	458897	-1	IS256 family transposase	17
423698	479253	55555	Predicted by at least one method	ASW82805.1		CK207_17360	458972	459292	1	IS66 family insertion sequence hypothetical protein	17
423698	479253	55555	Predicted by at least one method	ASW82806.1		CK207_17365	459289	459642	1	IS66 family insertion sequence hypothetical protein	17
423698	479253	55555	Predicted by at least one method	ASW82807.1		CK207_17370	459702	461234	1	IS66 family transposase ISVa9	17
423698	479253	55555	Predicted by at least one method	ASW82808.1		CK207_17375	461536	461790	1	type II toxin-antitoxin system prevent-host-death family antitoxin	17
423698	479253	55555	Predicted by at least one method	ASW82809.1		CK207_17380	461783	462046	1	Txe/YoeB family addiction module toxin	17
423698	479253	55555	Predicted by at least one method	ASW82810.1		CK207_17385	462337	463305	-1	IS30 family transposase	17
423698	479253	55555	Predicted by at least one method	ASW82811.1		CK207_17390	463246	463473	1	hypothetical protein	17
423698	479253	55555	Predicted by at least one method			CK207_17395	463398	463577	1	RimJ/RimL family protein N-acetyltransferase	17
423698	479253	55555	Predicted by at least one method	ASW82812.1		CK207_17400	463585	464556	-1	IS110 family transposase	17
423698	479253	55555	Predicted by at least one method	ASW82813.1		CK207_17405	464747	464869	1	DUF3265 domain-containing protein	17
423698	479253	55555	Predicted by at least one method	ASW82814.1		CK207_17410	466259	467227	-1	IS30 family transposase	17
423698	479253	55555	Predicted by at least one method	ASW82815.1		CK207_17415	467168	467476	1	hypothetical protein	17
423698	479253	55555	Predicted by at least one method	ASW82816.1		CK207_17420	467464	467739	1	antibiotic biosynthesis monooxygenase	17
423698	479253	55555	Predicted by at least one method	ASW82817.1		CK207_17425	467723	467854	1	DUF3265 domain-containing protein	17
423698	479253	55555	Predicted by at least one method	ASW82818.1		CK207_17430	467794	467979	1	hypothetical protein	17
423698	479253	55555	Predicted by at least one method	ASW82819.1		CK207_17435	468569	469123	1	hypothetical protein	17
423698	479253	55555	Predicted by at least one method	ASW82820.1		CK207_17440	469287	470819	-1	IS66 family transposase ISVa9	17
423698	479253	55555	Predicted by at least one method	ASW82821.1		CK207_17445	470879	471232	-1	IS66 family insertion sequence hypothetical protein	17
423698	479253	55555	Predicted by at least one method	ASW83392.1		CK207_17450	471229	471558	-1	IS66 family insertion sequence hypothetical protein	17
423698	479253	55555	Predicted by at least one method	ASW82822.1		CK207_17455	471563	473095	-1	IS66 family transposase ISVa11	17
423698	479253	55555	Predicted by at least one method	ASW82823.1		CK207_17460	473155	473508	-1	IS66 family insertion sequence hypothetical protein	17
423698	479253	55555	Predicted by at least one method	ASW82824.1		CK207_17465	473505	473825	-1	IS66 family insertion sequence hypothetical protein	17
423698	479253	55555	Predicted by at least one method			CK207_17470	473907	474113	1	IS3 family transposase	17
423698	479253	55555	Predicted by at least one method	ASW82825.1		CK207_17475	474493	475643	-1	IS3 family transposase	17
423698	479253	55555	Predicted by at least one method	ASW82826.1		CK207_17480	475668	476015	-1	hypothetical protein	17
423698	479253	55555	Predicted by at least one method	ASW82827.1		CK207_17485	476641	477108	-1	anaerobic ribonucleoside-triphosphate reductase-activating protein	17
423698	479253	55555	Predicted by at least one method	ASW82828.1		CK207_17490	477115	479253	-1	anaerobic ribonucleoside-triphosphate reductase	17
491381	517375	25994	Predicted by at least one method	ASW82839.1		CK207_17570	490472	491440	-1	IS30 family transposase	17
491381	517375	25994	Predicted by at least one method	ASW82840.1		CK207_17575	491381	491581	1	hypothetical protein	17
491381	517375	25994	Predicted by at least one method	ASW82841.1		CK207_17580	491685	492317	1	hypothetical protein	17
491381	517375	25994	Predicted by at least one method			CK207_17585	492479	492691	-1	hypothetical protein	17
491381	517375	25994	Predicted by at least one method			CK207_17590	492746	492829	1	biphenyl-2,3-diol 1,2-dioxygenase	17
491381	517375	25994	Predicted by at least one method	ASW82842.1		CK207_17595	492902	493183	1	hypothetical protein	17
491381	517375	25994	Predicted by at least one method	ASW82843.1		CK207_17600	493357	493734	-1	hypothetical protein	17
491381	517375	25994	Predicted by at least one method	ASW82844.1		CK207_17605	493725	493949	-1	hypothetical protein	17
491381	517375	25994	Predicted by at least one method	ASW82845.1		CK207_17610	494067	495035	-1	IS30 family transposase	17
491381	517375	25994	Predicted by at least one method	ASW82846.1		CK207_17615	494976	495185	1	hypothetical protein	17
491381	517375	25994	Predicted by at least one method	ASW82847.1		CK207_17620	495651	496400	1	hypothetical protein	17
491381	517375	25994	Predicted by at least one method	ASW82848.1		CK207_17625	496388	496507	1	DUF3265 domain-containing protein	17
491381	517375	25994	Predicted by at least one method	ASW82849.1		CK207_17630	497055	497576	1	hypothetical protein	17
491381	517375	25994	Predicted by at least one method	ASW82850.1		CK207_17635	497717	498067	1	hypothetical protein	17
491381	517375	25994	Predicted by at least one method	ASW82851.1		CK207_17640	498763	499206	1	hypothetical protein	17
491381	517375	25994	Predicted by at least one method	ASW82852.1		CK207_17645	499293	500336	-1	IS630 family transposase ISVa15	17
491381	517375	25994	Predicted by at least one method	ASW82853.1		CK207_17650	500357	501316	-1	IS30 family transposase	17
491381	517375	25994	Predicted by at least one method			CK207_17655	501398	501636	1	hypothetical protein	17
491381	517375	25994	Predicted by at least one method	ASW82854.1		CK207_17660	501945	502916	-1	IS110 family transposase	17
491381	517375	25994	Predicted by at least one method	ASW82855.1		CK207_17665	503254	503544	-1	type II toxin-antitoxin system RelE/ParE family toxin	17
491381	517375	25994	Predicted by at least one method	ASW82856.1		CK207_17670	503537	503758	-1	hypothetical protein	17
491381	517375	25994	Predicted by at least one method			CK207_17675	504110	504322	-1	hypothetical protein	17
491381	517375	25994	Predicted by at least one method	ASW82857.1		CK207_17680	505585	506658	-1	hypothetical protein	17
491381	517375	25994	Predicted by at least one method	ASW82858.1		CK207_17685	506892	508042	1	IS3 family transposase	17
491381	517375	25994	Predicted by at least one method	ASW82859.1		CK207_17690	508257	508724	1	hypothetical protein	17
491381	517375	25994	Predicted by at least one method			CK207_17695	508870	508962	1	AAA family ATPase	17
491381	517375	25994	Predicted by at least one method	ASW82860.1		CK207_17700	509043	509363	1	IS66 family insertion sequence hypothetical protein	17
491381	517375	25994	Predicted by at least one method	ASW82861.1		CK207_17705	509360	509713	1	IS66 family insertion sequence hypothetical protein	17
491381	517375	25994	Predicted by at least one method	ASW82862.1		CK207_17710	509773	511305	1	IS66 family transposase ISVa11	17
491381	517375	25994	Predicted by at least one method	ASW83395.1		CK207_17715	511362	511745	1	AAA family ATPase	17
491381	517375	25994	Predicted by at least one method	ASW82863.1		CK207_17720	512083	513051	1	IS30 family transposase	17
491381	517375	25994	Predicted by at least one method	ASW82864.1		CK207_17725	513055	513372	1	hypothetical protein	17
491381	517375	25994	Predicted by at least one method	ASW82865.1		CK207_17730	513403	514371	-1	IS30 family transposase	17
491381	517375	25994	Predicted by at least one method	ASW83396.1		CK207_17735	514453	514578	1	DUF3265 domain-containing protein	17
491381	517375	25994	Predicted by at least one method	ASW82866.1		CK207_17740	514607	514960	1	hypothetical protein	17
491381	517375	25994	Predicted by at least one method	ASW82867.1		CK207_17745	515122	515421	1	hypothetical protein	17
491381	517375	25994	Predicted by at least one method			CK207_17750	515557	515937	1	RimJ/RimL family protein N-acetyltransferase	17
491381	517375	25994	Predicted by at least one method	ASW82868.1		CK207_17755	515956	516924	-1	IS30 family transposase	17
491381	517375	25994	Predicted by at least one method	ASW82869.1		CK207_17760	517058	517375	1	hypothetical protein	17
494976	499206	4230	Predicted by at least one method	ASW82845.1		CK207_17610	494067	495035	-1	IS30 family transposase
494976	499206	4230	Predicted by at least one method	ASW82846.1		CK207_17615	494976	495185	1	hypothetical protein
494976	499206	4230	Predicted by at least one method	ASW82847.1		CK207_17620	495651	496400	1	hypothetical protein
494976	499206	4230	Predicted by at least one method	ASW82848.1		CK207_17625	496388	496507	1	DUF3265 domain-containing protein
494976	499206	4230	Predicted by at least one method	ASW82849.1		CK207_17630	497055	497576	1	hypothetical protein
494976	499206	4230	Predicted by at least one method	ASW82850.1		CK207_17635	497717	498067	1	hypothetical protein
494976	499206	4230	Predicted by at least one method	ASW82851.1		CK207_17640	498763	499206	1	hypothetical protein
599027	609270	10243	Predicted by at least one method	ASW82941.1		CK207_18170	599027	600559	-1	IS66 family transposase ISVa9	18
599027	609270	10243	Predicted by at least one method	ASW82942.1		CK207_18175	600619	600972	-1	IS66 family insertion sequence hypothetical protein	18
599027	609270	10243	Predicted by at least one method	ASW82943.1		CK207_18180	600969	601289	-1	IS66 family insertion sequence hypothetical protein	18
599027	609270	10243	Predicted by at least one method			CK207_18185	601423	601602	1	IS4 family transposase	18
599027	609270	10243	Predicted by at least one method			CK207_18190	601659	601955	1	IS256 family transposase	18
599027	609270	10243	Predicted by at least one method	ASW82944.1		CK207_18195	602035	602355	1	IS66 family insertion sequence hypothetical protein	18
599027	609270	10243	Predicted by at least one method	ASW82945.1		CK207_18200	602352	602705	1	IS66 family insertion sequence hypothetical protein	18
599027	609270	10243	Predicted by at least one method	ASW82946.1		CK207_18205	602765	604297	1	IS66 family transposase ISVa11	18
599027	609270	10243	Predicted by at least one method	ASW82947.1		CK207_18210	604523	605673	1	IS3 family transposase	18
599027	609270	10243	Predicted by at least one method	ASW82948.1		CK207_18215	606047	606457	1	hypothetical protein	18
599027	609270	10243	Predicted by at least one method			CK207_18220	606489	606926	1	IS256 family transposase	18
599027	609270	10243	Predicted by at least one method	ASW82949.1		CK207_18225	607008	607328	1	IS66 family insertion sequence hypothetical protein	18
599027	609270	10243	Predicted by at least one method	ASW82950.1		CK207_18230	607325	607678	1	IS66 family insertion sequence hypothetical protein	18
599027	609270	10243	Predicted by at least one method	ASW82951.1		CK207_18235	607738	609270	1	IS66 family transposase	18
620767	644780	24013	Predicted by at least one method	ASW82960.1		CK207_18295	620767	621138	1	DUF3319 domain-containing protein	18
620767	644780	24013	Predicted by at least one method	ASW82961.1	yciH	CK207_18300	621146	621457	1	stress response translation initiation inhibitor YciH	18
620767	644780	24013	Predicted by at least one method	ASW82962.1		CK207_18305	621727	622011	-1	hypothetical protein	18
620767	644780	24013	Predicted by at least one method			CK207_18310	622008	622244	-1	gcrA cell cycle regulator family protein	18
620767	644780	24013	Predicted by at least one method	ASW82963.1		CK207_18315	622341	623491	-1	IS3 family transposase	18
620767	644780	24013	Predicted by at least one method			CK207_18320	623556	623966	1	IS30 family transposase	18
620767	644780	24013	Predicted by at least one method	ASW82964.1		CK207_18325	624024	624944	-1	hypothetical protein	18
620767	644780	24013	Predicted by at least one method	ASW82965.1		CK207_18330	625150	625683	-1	N-acetyltransferase	18
620767	644780	24013	Predicted by at least one method	ASW82966.1		CK207_18335	625680	625949	-1	DUF1778 domain-containing protein	18
620767	644780	24013	Predicted by at least one method	ASW82967.1		CK207_18340	626178	626444	-1	hypothetical protein	18
620767	644780	24013	Predicted by at least one method			CK207_18345	626454	626647	-1	hypothetical protein	18
620767	644780	24013	Predicted by at least one method			CK207_18350	626708	627783	1	IS3 family transposase	18
620767	644780	24013	Predicted by at least one method	ASW82968.1		CK207_18355	627857	629034	1	IS3 family transposase	18
620767	644780	24013	Predicted by at least one method			CK207_18360	629044	629157	-1	AAA family ATPase	18
620767	644780	24013	Predicted by at least one method	ASW82969.1		CK207_18365	629297	629737	-1	excinuclease	18
620767	644780	24013	Predicted by at least one method	ASW82970.1		CK207_18370	629903	630310	-1	ASCH domain-containing protein	18
620767	644780	24013	Predicted by at least one method			CK207_18375	630569	630780	1	hypothetical protein	18
620767	644780	24013	Predicted by at least one method	ASW83400.1		CK207_18380	630954	631013	-1	hypothetical protein	18
620767	644780	24013	Predicted by at least one method	ASW82971.1		CK207_18385	631061	631834	-1	hypothetical protein	18
620767	644780	24013	Predicted by at least one method	ASW82972.1		CK207_18390	631868	632911	1	IS630 family transposase ISVa15	18
620767	644780	24013	Predicted by at least one method	ASW82973.1		CK207_18395	633116	633331	-1	hypothetical protein	18
620767	644780	24013	Predicted by at least one method			CK207_18400	633511	633618	-1	antibiotic biosynthesis monooxygenase	18
620767	644780	24013	Predicted by at least one method	ASW82974.1		CK207_18405	633836	634807	1	IS110 family transposase	18
620767	644780	24013	Predicted by at least one method	ASW82975.1		CK207_18410	634921	635169	1	hypothetical protein	18
620767	644780	24013	Predicted by at least one method	ASW82976.1		CK207_18415	635169	635660	1	hypothetical protein	18
620767	644780	24013	Predicted by at least one method	ASW82977.1		CK207_18420	635887	637419	-1	IS66 family transposase ISVa11	18
620767	644780	24013	Predicted by at least one method	ASW82978.1		CK207_18425	637479	637832	-1	IS66 family insertion sequence hypothetical protein	18
620767	644780	24013	Predicted by at least one method	ASW82979.1		CK207_18430	637829	638149	-1	IS66 family insertion sequence hypothetical protein	18
620767	644780	24013	Predicted by at least one method	ASW83401.1		CK207_18435	640198	640479	-1	hypothetical protein	18
620767	644780	24013	Predicted by at least one method	ASW83402.1		CK207_18440	640654	640779	-1	DUF3265 domain-containing protein	18
620767	644780	24013	Predicted by at least one method	ASW82980.1		CK207_18445	640861	641829	1	IS30 family transposase	18
620767	644780	24013	Predicted by at least one method	ASW82981.1		CK207_18450	641864	642334	-1	hypothetical protein	18
620767	644780	24013	Predicted by at least one method			CK207_18455	642454	642537	-1	biphenyl-2,3-diol 1,2-dioxygenase	18
620767	644780	24013	Predicted by at least one method	ASW82982.1		CK207_18460	642537	642950	-1	RDD family protein	18
620767	644780	24013	Predicted by at least one method	ASW82983.1		CK207_18465	643737	643973	1	RNA recognition motif containing protein	18
620767	644780	24013	Predicted by at least one method	ASW83403.1		CK207_18470	644073	644183	-1	DUF3265 domain-containing protein	18
620767	644780	24013	Predicted by at least one method	ASW82984.1		CK207_18475	644240	644518	1	type II toxin-antitoxin system RelB/DinJ family antitoxin	18
620767	644780	24013	Predicted by at least one method	ASW82985.1		CK207_18480	644511	644780	1	type II toxin-antitoxin system YafQ family toxin
874855	898243	23388	Predicted by at least one method	ASW83160.1		CK207_19425	874855	875595	-1	hydrolase TatD	19
874855	898243	23388	Predicted by at least one method	ASW83161.1		CK207_19430	875570	875764	-1	hypothetical protein	19
874855	898243	23388	Predicted by at least one method	ASW83162.1		CK207_19435	875705	876673	1	IS30 family transposase	19
874855	898243	23388	Predicted by at least one method			CK207_19440	876704	878020	-1	hypothetical protein	19
874855	898243	23388	Predicted by at least one method	ASW83163.1		CK207_19445	878013	878870	-1	hypothetical protein	19
874855	898243	23388	Predicted by at least one method	ASW83164.1		CK207_19450	878871	880640	-1	ATPase	19
874855	898243	23388	Predicted by at least one method	ASW83165.1		CK207_19455	881279	881446	-1	regulator protein	19
874855	898243	23388	Predicted by at least one method	ASW83166.1		CK207_19460	881514	882137	-1	hypothetical protein	19
874855	898243	23388	Predicted by at least one method	ASW83167.1		CK207_19465	882137	883228	-1	MBL fold hydrolase	19
874855	898243	23388	Predicted by at least one method	ASW83168.1		CK207_19470	883393	884049	-1	amino acid adenylation	19
874855	898243	23388	Predicted by at least one method	ASW83169.1		CK207_19475	884119	885012	-1	hypothetical protein	19
874855	898243	23388	Predicted by at least one method	ASW83170.1		CK207_19480	885015	886457	-1	hypothetical protein	19
874855	898243	23388	Predicted by at least one method	ASW83171.1		CK207_19485	886484	889648	-1	helicase	19
874855	898243	23388	Predicted by at least one method	ASW83172.1		CK207_19490	889624	891156	-1	IS66 family transposase ISVa9	19
874855	898243	23388	Predicted by at least one method	ASW83173.1		CK207_19495	891216	891569	-1	IS66 family insertion sequence hypothetical protein	19
874855	898243	23388	Predicted by at least one method	ASW83174.1		CK207_19500	891566	891886	-1	IS66 family insertion sequence hypothetical protein	19
874855	898243	23388	Predicted by at least one method	ASW83175.1		CK207_19505	891966	895193	-1	hypothetical protein	19
874855	898243	23388	Predicted by at least one method	ASW83176.1		CK207_19510	895194	897026	-1	hypothetical protein	19
874855	898243	23388	Predicted by at least one method	ASW83177.1		CK207_19515	897200	898243	1	IS630 family transposase ISVa15	19
874855	898243	23388	Predicted by at least one method	ASW83178.1		CK207_19520	898213	899601	-1	hypothetical protein	19
884428	889594	5166	Predicted by at least one method	ASW83169.1		CK207_19475	884119	885012	-1	hypothetical protein	19
884428	889594	5166	Predicted by at least one method	ASW83170.1		CK207_19480	885015	886457	-1	hypothetical protein	19
884428	889594	5166	Predicted by at least one method	ASW83171.1		CK207_19485	886484	889648	-1	helicase	19
898253	905207	6954	Predicted by at least one method	ASW83178.1		CK207_19520	898213	899601	-1	hypothetical protein	19
898253	905207	6954	Predicted by at least one method	ASW83179.1		CK207_19525	899980	901212	-1	restriction endonuclease subunit S	19
898253	905207	6954	Predicted by at least one method	ASW83180.1		CK207_19530	901209	902804	-1	N-6 DNA methylase	19
898253	905207	6954	Predicted by at least one method	ASW83181.1		CK207_19535	902967	906398	-1	DEAD/DEAH box helicase	19
906600	911900	5300	Predicted by at least one method	ASW83182.1		CK207_19540	906461	907945	-1	hypothetical protein	19
906600	911900	5300	Predicted by at least one method	ASW83183.1		CK207_19545	908136	909320	1	hypothetical protein	19
906600	911900	5300	Predicted by at least one method	ASW83184.1		CK207_19550	909321	911243	1	hypothetical protein	19
906600	911900	5300	Predicted by at least one method	ASW83185.1	csy3	CK207_19555	911215	912273	1	type I-F CRISPR-associated protein Csy3	19
920533	928881	8348	Predicted by at least one method	ASW83193.1		CK207_19605	920533	920862	-1	XRE family transcriptional regulator	19
920533	928881	8348	Predicted by at least one method	ASW83194.1		CK207_19610	920964	921506	1	hypothetical protein	19
920533	928881	8348	Predicted by at least one method	ASW83195.1		CK207_19615	921491	922873	1	diguanylate cyclase	19
920533	928881	8348	Predicted by at least one method	ASW83196.1		CK207_19620	923092	924000	1	IS5/IS1182 family transposase	19
920533	928881	8348	Predicted by at least one method			CK207_19625	924106	924663	1	hypothetical protein	19
920533	928881	8348	Predicted by at least one method	ASW83197.1		CK207_19630	925392	926345	-1	transposase	19
920533	928881	8348	Predicted by at least one method	ASW83198.1		CK207_19635	926342	928216	-1	integrase	19
920533	928881	8348	Predicted by at least one method	ASW83199.1		CK207_19640	928213	928881	-1	heteromeric transposase endonuclease subunit TnsA	19
